# Supplementary material for: Behind Taxonomic Variability: The Functional Redundancy in the Tick Microbiome
Source: Microorganisms. 2020 Nov 20;8(11):1829. doi: 10.3390/microorganisms8111829 (PMC7699746; doi:10.3390/microorganisms8111829)
Supplement: Supplementary file 1 [file microorganisms-08-01829-s001.zip]

Archive with 6 entries (6 files):
- Supplementary Material 2.xlsx
- __MACOSX/._Supplementary Material 2.xlsx
- Supplementary Material 3.pdf
- __MACOSX/._Supplementary Material 3.pdf
- Supplementary Material 1.xlsx
- __MACOSX/._Supplementary Material 1.xlsx
