# Supplementary material for: Behind Taxonomic Variability: The Functional Redundancy in the Tick Microbiome
Source: Microorganisms. 2020 Nov 20;8(11):1829. doi: 10.3390/microorganisms8111829 (PMC7699746; doi:10.3390/microorganisms8111829)
Supplement: Supplementary file 1 [file microorganisms-08-01829-s001.zip › Supplementary Material 2.xlsx]

## Sheet: clr.values
		Dataset 1																								Dataset 2										Dataset 3
taxa	signif aldex KW.BH)	Bb1	Bb2	Bb3	Bb4	Bb5	Bb6	Bb7	Bb8	Bb9	Bb10	Bb11	Bb12	Bb13	Bb14	Bb15	Bb16	Bb17	Bb18	Bb19	Bb20	Bb21	Bb22	Bb23	Bb24	Ap1	Ap2	Ap3	Ap4	Ap5	Ap6	Ap7	Ap8	Ap9	Ap10	Pep1	Pep2	Pep3	Pep4	Pep5	Pep6	Pep7	Pep8	Pep9	Pep10	Pep11	Pep12	diff.btw	diff.win
Abiotrophia	#N/A	-0.38348	0.0467898	-0.961438	-0.767582	-0.715351	-0.410482	-0.24577	-0.13048	3.9275	-0.1788	4.05628	-0.0645359	-0.00650464	-0.10352	-0.0903579	-0.732612	-0.194906	-0.311664	-0.0329104	0.0360365	-0.175723	0.228935	-0.791305	-0.0532285	-2.12689	-2.35193	-2.34001	-3.99704	-1.91027	-3.71955	-3.72715	-2.02833	-2.78407	3.38949	-1.52908	-2.60433	-1.78572	-2.63983	-2.15182	-1.70025	-2.16093	-1.94042	-2.16831	-2.37878	-2.85614	-2.47332	-2.40304	4.58354
Acetobacteraceae	#N/A	-0.165816	0.130519	2.69727	-0.549009	-0.301957	-0.586887	-0.149664	-0.247622	-0.448099	-0.321212	-0.664154	-0.455308	-0.549587	-0.559528	-0.276254	0.0754922	0.515732	-0.394503	-0.273291	-0.429793	-0.233795	-0.379367	-0.0448746	0.073113	-2.46271	-2.42889	-2.48915	3.06511	6.2313	3.33039	-3.6514	5.60196	-2.8878	-1.89146	-1.60997	-2.89776	-1.67656	-2.9177	-1.94291	-1.4514	-2.1329	-1.75073	-1.80639	-2.93541	-2.94812	-2.34795	-1.13509	5.2241
Achromobacter	#N/A	-0.109952	-0.530767	-0.761214	-0.262431	-0.389334	-0.295823	-0.166656	-0.0371513	0.0256059	-0.250939	-0.550362	-0.169834	-0.250875	-0.241761	-0.465844	-0.219927	-0.122996	-0.104055	0.0894995	-0.613577	-0.266912	-0.355482	-0.125078	-0.224624	4.91541	3.37165	-2.67794	1.76096	-1.63897	-3.20673	-3.22812	-2.30816	-3.60386	-1.36207	-2.0141	-2.53053	-1.9144	-2.58918	-1.35641	-1.86731	3.30698	-1.78782	-2.79482	4.72672	-3.25513	-2.19541	-0.746641	5.06957
Acidovorax	#N/A	-0.358929	-0.205549	-0.541789	-0.391251	-0.470848	-0.0341651	-0.232308	-0.427928	-0.27134	-0.0936359	3.35605	-0.235431	-0.28204	-0.0225081	-0.036936	-0.483591	-0.180804	-0.62949	-0.512362	-0.295924	0.586791	0.0618397	-0.893461	-0.471583	-2.31916	-2.98742	-1.66133	-3.40845	-1.74761	-3.98527	2.42127	-2.18308	-3.19253	-1.13902	-1.19022	-2.5726	-1.67127	5.09306	-1.64873	-2.1287	-1.7964	-1.82453	-1.78769	4.10808	2.96027	-2.75557	-1.21654	5.00259
Anaerococcus	5.68407e-07	-0.404139	-0.132825	3.4929	-0.539582	5.42077	4.95273	-0.649035	5.17738	-0.243043	-0.092072	5.92563	-0.702217	-0.5808	-0.577931	-0.476022	7.76468	0.0570336	4.63442	-0.201654	0.0196297	-0.334116	-0.00460433	5.5177	0.120347	9.14936	8.51759	7.71594	8.17214	8.37686	8.35729	8.60578	8.03353	7.66654	9.51733	12.1854	10.2257	11.0216	10.3332	12.125	11.1203	10.9848	11.3008	11.143	10.7204	10.1036	9.7444	8.33553	3.88431
Actinobacillus	#N/A	-0.330691	4.8582	-0.317612	-0.00616661	-0.621179	-0.131583	-0.347329	-0.163593	0.143602	-0.329363	4.59789	-0.88364	0.226318	-0.46585	-0.0193555	-0.275646	0.024047	-0.494541	-0.881367	0.0943662	4.37521	0.0223713	-0.177284	-0.0640719	-1.99746	-2.01218	-2.17007	-3.06913	5.80786	-3.46627	-3.53331	-2.47416	-3.09084	-1.18486	-1.59606	-2.94657	-1.65024	4.53624	-1.31888	-1.51847	-2.04968	-1.62298	-3.01254	-2.44007	4.7061	-2.1124	-1.95404	5.35827
Burkholderiaceae 2	5.68407e-07	7.55421	7.17088	7.35934	8.93471	9.38463	6.01664	8.84733	8.46639	8.9752	7.08855	5.8578	8.16474	8.53944	7.4523	8.0772	7.1156	6.89252	8.38992	9.44904	9.6687	8.00464	8.86998	8.37603	8.16471	9.79678	11.5994	11.1349	10.6577	11.9069	10.8993	11.2825	11.6554	11.2612	11.1358	-1.62213	-2.29923	6.21387	6.00778	5.45747	-2.25145	3.92772	-2.12918	-2.23711	-2.36567	3.48187	-2.32528	-1.82711	5.94445
Aeromicrobium	#N/A	0.387087	0.167166	-0.238178	0.0900461	0.0459893	-0.383977	-0.306918	-0.12283	-0.222741	0.0216126	-0.350771	-0.19567	-0.359321	-0.364559	-0.265185	-0.318727	-0.0902711	-0.319666	-0.423977	0.653766	-0.00369547	-0.443773	-0.190136	-0.769539	-2.36094	-3.14095	-2.41347	-3.73091	3.6716	-3.88841	-3.46311	-2.20764	1.76928	-1.30923	-1.56402	-2.85898	-1.74159	-3.32544	-1.73892	-2.03716	2.39103	-1.40448	-2.24031	-2.8163	4.47759	-2.56424	-1.15486	4.83759
Neisseriaceae 1	5.68407e-07	-0.780821	-0.44307	-0.174888	-0.587753	-0.0483168	-0.390689	-0.585657	0.381603	-0.249879	-0.339896	-0.306675	-0.15219	-0.397271	4.81483	-0.548102	-0.159595	-0.723882	-0.259825	-0.0877462	-0.546765	0.207294	-0.116563	0.0303519	-0.155188	6.30739	9.80744	6.18682	8.63097	7.40474	8.71684	10.57	8.99406	9.83601	7.40252	12.2317	11.0583	12.0974	11.1237	12.6509	12.2052	10.339	11.5129	11.5658	11.3024	10.3373	9.4554	10.4023	3.65116
Aerosphaera	#N/A	-0.403596	0.184552	-0.273105	0.0253511	-0.335942	-0.16288	-0.118615	-0.17076	-0.0304917	-0.015253	-0.597139	-0.753786	0.200635	-0.230978	-0.633493	-0.215314	0.336673	0.0552615	0.319506	-0.380639	0.00644161	0.0766405	0.150855	-0.199321	-2.03451	-2.99721	-2.20211	1.70356	-1.55729	1.79475	-3.27986	-1.96895	-3.34204	5.66665	-1.71624	-2.46735	-1.93994	-2.50857	-2.01496	-1.33988	-2.52409	-2.15264	-2.61436	-2.38101	-3.46876	-2.73923	-1.45889	4.5127
Aggregatibacter	#N/A	-0.318211	0.251268	-0.182344	-0.407401	-0.533281	0.104286	-0.21926	-0.25544	-0.644714	-0.0410458	-0.357377	4.34131	-0.933411	-0.428166	-0.0702625	5.87169	-0.0986466	-0.665449	0.285857	-0.508779	-0.351041	0.021514	-0.560409	-0.140773	-2.15673	-2.49862	-2.68816	-3.13977	-1.98472	-3.75524	-3.67183	-2.1208	-3.03436	-2.14186	-1.82173	5.28658	-2.22427	-2.66665	-1.67706	-1.70966	-2.00296	-2.01185	-2.34852	-2.8598	4.9724	-2.8608	-2.15844	5.09344
Agromyces	#N/A	-0.237836	-0.244848	-0.165699	-0.0169659	-0.274026	-0.0904154	-0.0249525	-0.308699	0.344253	-0.263208	-1.12567	-0.231365	0.307773	-0.611466	-0.0102301	-1.07249	-0.187048	0.248337	0.0842822	-0.247734	0.0236033	-0.37823	-0.0121495	-0.812219	-2.55725	-2.40242	-1.9999	-3.5925	-1.4127	2.07879	-3.6811	-2.51854	-3.03105	-1.05967	-1.8829	-2.39404	-2.11129	-2.74916	-1.68545	4.65303	-1.77331	1.87488	-2.37871	-2.79764	-2.76647	-1.75735	-1.39227	4.66844
Alishewanella	#N/A	-0.391711	0.00556778	-0.821242	-0.0866787	-0.265598	-0.148927	-0.191372	-0.14996	-0.524525	8.13237	6.18027	-0.593293	-0.425854	6.56434	-0.413627	-0.861023	4.97223	-0.360111	-0.0567628	-0.633241	0.105552	-0.398331	-0.025901	-0.836222	-2.32771	-2.82852	-2.31362	-3.48761	-1.46281	-3.57444	-3.99717	-2.70855	-2.82132	-1.31878	-1.6544	-2.66262	-2.09078	-2.69172	-1.71345	-1.04084	-1.67635	-2.26042	-1.91748	-2.7919	-3.62321	-2.68671	-3.15182	5.25949
Alistipes	#N/A	-0.596527	-0.0799977	-0.773207	-0.0449742	4.92976	0.202507	0.120396	-0.700258	-0.622631	-0.287962	0.0347932	-0.63176	-0.241825	-0.535921	0.0609914	-0.491733	0.278696	0.305223	0.203606	-0.529163	-0.320058	-0.348826	0.0133933	-0.153295	0.271033	-2.80078	2.79886	-3.60594	-2.031	2.86463	-3.15016	-2.26794	-3.51859	-1.16201	-1.57511	-2.88193	-1.86577	-2.61497	-2.31768	-1.68246	-2.17204	-2.08894	-2.47873	-2.24426	-2.85358	-2.16675	-1.79243	4.63277
Alkanindiges	#N/A	-0.179694	-0.402804	-0.410851	-0.0601585	-0.199358	-0.603529	-0.201769	-0.605433	-0.422017	-0.290356	-0.45365	-0.464295	-0.135679	0.418741	-0.611568	5.78622	-0.916894	-0.148144	0.515393	-0.12296	-0.466678	-0.103596	-0.170664	-0.168493	4.01843	-2.5259	-2.01554	3.77503	-1.40581	-3.63025	0.57603	4.80256	-2.97781	-1.10229	7.1533	5.13362	-1.71317	5.1898	-1.85816	-2.19575	-2.32549	5.56448	-2.20117	-3.09095	-3.29111	5.53998	0.775871	6.01402
Peptoniphilus	5.68407e-07	0.106352	0.256227	-0.304219	0.00109484	-0.38212	-0.473576	-0.521284	-0.23214	-0.539554	-0.435161	-0.34018	-1.23488	0.170274	-0.735634	5.72792	-0.159651	-0.302064	-0.297369	-0.0761205	0.29986	0.0815989	-0.697687	-0.54573	-0.576416	8.62685	6.52119	7.14323	6.43281	8.49974	6.6148	7.14623	7.37399	6.11811	6.77746	10.8181	9.47707	10.3909	8.98207	10.8959	9.85862	8.85943	9.47961	9.90896	9.63879	7.98164	8.32096	8.69874	3.32155
Altererythrobacter	#N/A	-0.396918	-0.562116	-0.0405925	-0.542356	5.4634	-0.251954	-0.265309	-0.238135	-0.582188	0.284146	-0.460394	-0.520847	-0.254274	0.183348	-0.385752	-0.561609	0.0727874	-0.198276	0.0123977	-0.140001	-0.0998725	0.0776228	-0.271641	0.164649	-1.93895	3.30435	-2.87292	-3.95621	-1.43779	3.03979	4.22999	-2.54533	2.97454	-1.64273	-1.43143	6.95446	-1.72118	-2.27816	-1.74289	-2.04961	-2.35139	-1.95561	-2.38142	-2.9838	5.99775	4.59949	-0.102334	5.50448
Alteromonadales	#N/A	5.54874	-0.273547	-0.926228	-0.518419	-0.303717	0.0893323	-0.456975	-0.381266	-0.25302	-0.071494	6.73893	-0.725536	-0.792798	6.62273	-0.863655	-0.334161	-0.684919	-0.595672	-0.325942	-0.281427	-0.20236	-0.681478	0.0586907	-0.289022	-2.7593	-3.20711	-2.22801	-3.51089	-1.9146	-3.3008	-3.89908	-2.64932	-2.67962	-1.15837	-2.09733	-2.70305	-2.68119	-2.3294	-2.21894	-1.71243	-1.85432	-1.89265	-2.19666	-2.68208	-2.77969	-2.39705	-2.84334	4.99774
Pseudomonas	5.68407e-07	-0.29284	-0.306189	-0.703174	0.0918961	-0.227765	-0.429605	-0.243966	-0.0412862	0.222155	0.304857	0.0770866	-0.118329	-0.286823	0.189912	-0.120728	-0.25625	0.551881	-0.349614	0.221351	-0.732726	-0.377685	0.0595547	-0.483756	0.0545372	13.2077	11.9226	11.1428	10.5976	12.1096	10.4204	10.2766	11.4053	11.3378	10.9966	10.7418	9.85438	10.3061	9.98155	9.49089	10.1854	9.26707	8.33502	9.02799	9.24129	8.20512	9.76904	10.608	2.8928
Anoxybacillus	#N/A	-0.0711239	-0.394861	-0.601485	-0.241345	-0.0153244	-0.233491	-0.479817	4.53044	-0.177383	-0.106785	-0.609017	-0.517979	0.207778	-0.102897	0.0245486	6.01191	5.81782	-0.248515	-0.475543	-0.0938044	-0.112205	0.0811228	-0.534397	-0.325015	-2.07824	-2.84693	-2.01381	0.960773	-1.80571	2.01069	4.11913	-2.10001	2.33966	-1.04829	-2.2857	-2.69962	-1.78334	5.15796	-1.74164	-1.92594	-2.12248	4.88999	5.2692	-2.26952	-3.17805	6.05183	-0.383644	5.7037
Staphylococcus	5.68407e-07	-0.109103	-0.0993675	-0.379703	-0.57013	-0.258035	-0.361072	-0.132689	-0.373894	0.0632812	-0.254301	-0.738233	-0.349538	-0.256853	-0.380877	-0.0903525	-0.667942	-0.35525	-0.847142	-0.456993	0.0220199	-0.269084	-0.362703	0.119881	-0.142124	10.2487	10.8306	11.6399	10.6121	12.019	9.75295	10.0587	10.9128	10.0183	11.3285	13.5201	12.3647	12.5972	11.942	12.6548	12.5648	12.1684	12.3214	12.2223	12.4111	11.625	12.0018	12.0271	2.70152
Arthrobacter	#N/A	0.27412	-0.551329	-0.462246	-0.056339	-0.442559	0.192983	-0.00984363	-0.369463	-0.673075	-0.283041	0.0487327	-0.37721	-0.0133284	-0.81304	0.158231	-0.687613	-0.0480714	-0.268239	-0.373268	0.323204	-1.47697	-0.0203474	0.260563	-0.260016	-2.49572	-3.13659	-2.15237	3.98006	-1.53512	-4.11966	-3.19473	-2.62122	3.8576	-1.85686	-1.76421	5.94483	-1.20751	-2.65099	-1.74102	-1.67796	-2.45763	-2.2842	-2.1573	-2.29516	-2.48752	-1.92515	-1.26724	4.97562
Lawsonella	5.83775e-07	0.0660223	-0.0438912	-0.374957	-0.239359	-0.029578	0.0668191	-0.507257	-0.113426	-0.27044	-0.334025	5.83681	-0.783543	-0.36451	-0.218821	-0.00552562	-0.481765	-0.468882	-0.0512682	-0.25992	0.201906	-0.148513	-0.110681	-0.624216	-0.20526	8.27204	9.33701	9.04912	9.05908	10.0657	8.91059	8.7194	9.14772	9.49962	9.35447	12.0088	11.0084	10.509	9.70203	11.1937	9.78672	11.2166	10.0636	10.1385	10.2059	8.94879	9.72002	9.93012	2.94371
Bacillaceae	#N/A	-0.190185	-0.298734	-0.277093	-0.165681	-0.291716	-0.182711	-0.0731863	-0.380463	-0.215663	-0.406459	-0.0952996	6.19349	2.85975	-0.228497	-0.0297123	-0.196235	-0.447335	-0.676297	-0.344654	0.0399912	-0.696281	0.294142	-0.243451	0.119345	3.31402	2.19749	3.02738	-3.59788	-1.63067	-3.55717	-3.43008	5.21695	0.149277	7.20238	-1.87115	-2.01993	-1.74303	3.4119	-2.32788	-2.36737	-2.11178	4.95085	2.51167	-2.55559	4.37892	-2.26882	0.547041	5.47947
Bacillales	#N/A	-0.154832	-0.0805543	-0.742841	-0.0352925	-0.635693	-0.394151	-0.249669	0.0420121	-0.149803	-0.598578	-0.547108	-0.346116	-0.543014	-0.511332	-0.305836	-0.491678	-0.0790419	-0.301423	-0.15892	0.096494	0.244774	0.29013	-0.549962	-0.259971	-2.77191	-2.59464	2.97083	4.82148	4.11962	6.11822	-0.386823	-2.22693	-3.28341	5.76642	-1.34963	-2.08251	-2.43167	-2.81847	-1.91747	-1.73243	-2.33223	-2.59741	-2.21667	-2.59005	-3.20862	-2.06837	-0.642985	5.3854
Dermacoccus	5.84435e-07	-0.238558	-0.435524	0.0218939	-0.428311	-0.467345	-0.37342	-0.160312	-0.515257	-0.387134	-0.774183	-0.165365	0.252436	-0.63235	-0.0379274	-0.0199973	0.0284396	0.369603	-0.40325	-0.173161	-0.260757	-0.102072	-0.143048	-0.120229	0.36949	6.02572	8.16286	7.11414	7.88598	8.82457	7.24857	8.70898	8.48877	7.96156	9.01147	10.833	9.35556	9.19499	9.58056	9.96642	10.0573	9.47671	9.79192	9.52534	9.26993	8.00914	8.01619	9.02807	2.79103
Bacteroides	#N/A	-0.493465	-0.0547429	-0.212022	-0.168319	-0.273845	-0.28506	-0.296446	-0.604525	-0.33707	-0.0826907	-0.908538	4.18242	-1.08229	-0.634477	-0.314295	-0.267603	-0.162586	-0.561013	-0.0458859	0.0348231	-0.282144	0.0272916	-0.00452978	-0.160926	8.13804	4.32364	6.44907	4.49882	-1.58914	4.96626	3.83353	-2.07616	1.77511	-1.16812	-1.39338	-3.00912	-2.37999	-2.28064	7.83235	-1.96005	4.52758	4.99418	-2.37138	-2.22088	-3.22518	-2.28184	1.75124	5.75403
Beijerinckiaceae 1	#N/A	-0.34621	-0.984515	-0.244442	0.0578097	8.13695	-0.459523	0.190645	-0.282894	-0.417268	-0.30064	-0.374218	-0.277594	-0.493631	-0.624416	-0.360797	-0.288035	0.102216	-0.210206	0.00661016	0.313237	0.229736	-0.184305	0.0607629	4.4886	-2.0114	-3.13751	-2.18519	-3.35261	-1.76006	-3.95875	-3.58098	-1.95911	-2.92656	-1.22602	-1.66236	-1.92302	-1.62844	-2.31082	-2.19819	6.59994	4.11756	-2.59873	4.37725	-2.4407	-2.6145	-2.13712	-1.85058	5.42315
Beijerinckiaceae 2	#N/A	0.100262	-0.0159107	7.98949	-0.420552	-0.385458	0.110754	0.352567	-0.0370685	-0.0473484	0.260524	-0.60457	-0.550613	-0.666784	-0.287522	-0.666925	-0.300571	0.676398	4.40044	0.134339	-0.0183386	-0.323237	-0.17459	-0.037021	-0.373159	-2.18332	-2.68946	-2.36764	-3.12908	-1.29268	1.65347	-3.43276	-2.8808	-3.22722	-1.42332	-2.02866	6.41718	-2.59539	-2.38866	-2.14165	-1.6009	-2.263	-2.17213	-2.31351	-2.77127	-3.00277	-2.25181	-2.08119	5.08744
Pseudoxanthomonas	6.07906e-07	11.9209	12.0552	12.3817	13.0466	12.8312	12.384	12.9786	12.1785	13.0216	12.5107	11.6843	12.7003	12.4538	14.3353	12.2063	12.3668	12.0166	12.3936	13.4898	12.9982	12.4147	13.0669	12.2465	12.9731	-2.07265	-2.79776	-1.69011	-3.39117	-1.83486	2.35249	-3.8233	-2.49933	-2.87925	-1.50344	-1.6468	4.90107	-2.20747	5.84035	6.16544	-1.29772	3.78199	-1.81775	-2.4736	5.09317	4.31667	5.33919	-13.094	4.46447
Corynebacterium 2	6.10303e-07	8.48145	8.57533	7.81739	8.26764	8.16565	7.62515	8.03812	9.1601	9.11892	9.15044	8.56672	8.63085	8.24061	5.99307	8.21855	8.32555	6.64109	10.1718	8.2141	7.67777	8.52123	8.33339	12.2315	9.22205	10.2717	10.6892	11.4108	11.3939	11.1058	10.3531	10.1406	11.6024	10.5029	11.6656	-1.8298	-2.66859	-1.52012	-2.91415	-1.55464	-1.77226	-2.11749	-1.512	-2.04807	-2.67967	-3.55505	-2.44674	-7.55747	9.65122
Blastocatella	#N/A	-0.490279	0.0342344	-0.552882	-0.327266	5.76526	-0.530163	0.157492	-0.0804728	0.226559	-0.67723	-0.810202	-0.2813	-0.20838	0.0866698	-0.492547	0.240935	-0.434629	-0.284145	0.219288	-0.434393	0.0147047	-0.352093	0.211715	-0.880656	-2.72448	-2.5511	-2.10939	-3.38851	6.19544	2.93556	-3.40001	-2.39537	4.21289	-1.68139	-1.99645	-2.58554	-2.27252	-2.7757	-1.8737	-1.39308	-2.12023	-2.4623	-2.32914	-2.78395	-2.86824	-2.19265	-1.6011	5.21679
Blastococcus	#N/A	-0.410052	-0.572432	5.37614	-0.333789	-0.110898	-0.869467	-0.380999	0.134262	0.397392	-0.517445	-0.758642	-0.561087	-0.0132447	-0.677204	-0.525799	5.25224	2.5453	4.44122	5.48797	-0.671079	-0.172687	0.0664577	0.2139	-0.60594	-2.22262	-2.2427	2.94289	-3.96133	5.25684	-3.07001	0.743197	-2.07393	-3.2352	-1.71147	-2.05823	6.115	-1.65574	5.20337	-2.03023	-1.85309	-1.665	-1.71558	5.13104	-2.74738	2.66293	5.74446	-0.572303	6.0463
Blastomonas	#N/A	-0.471954	4.01092	-0.677739	0.00627724	-0.580441	-0.426522	-0.404969	0.221558	-0.603845	-0.41299	0.260313	-0.403511	-0.838878	-0.660983	-0.706769	-0.0765918	0.200459	-0.425716	-0.212311	-0.220484	2.17673	0.0738998	-0.230097	-0.394628	3.97088	3.53151	-2.78361	-3.62142	-1.73932	-3.6516	-3.88361	3.53296	4.62499	5.95614	-2.61705	6.68033	-1.5144	-1.96921	-1.69374	-1.47533	-1.85187	-1.87014	-2.5533	-2.21895	-3.17518	-2.58862	-0.511815	5.7061
Blautia	#N/A	-0.0232851	0.183608	-0.641494	-0.999666	-0.620932	0.238393	-0.694451	-0.440158	-0.552195	-0.374474	-0.682937	-0.270746	-0.461098	-0.315475	0.320015	-0.180141	-0.244779	-0.401126	-0.232354	-0.208194	0.106463	-0.206833	-0.556479	-0.685188	7.32687	2.40495	3.72641	-3.71687	-1.41845	2.2685	3.94401	-2.0148	-3.03587	-1.22459	-1.41902	5.40697	-1.93531	3.26141	-1.85491	-1.52089	4.22565	-1.99997	-2.62528	5.42168	-2.76582	-2.21881	1.12178	5.43544
Acidocella	6.11571e-07	0.16988	0.0205362	0.00824501	-0.3613	-0.558441	-0.325872	0.0680839	-0.112856	-0.261384	-0.457114	-0.499941	-0.0238589	-0.421677	-0.0235128	-0.651747	0.409385	-0.0697831	-0.501217	0.905204	-0.292183	0.260292	-0.523924	-0.381555	-0.072778	5.71441	6.71366	8.10005	5.21492	7.90182	4.16926	6.04792	7.575	5.56611	5.72963	8.85739	7.39837	8.72599	7.23715	8.23732	8.31773	6.36235	6.75579	5.86292	8.88595	6.86148	8.73089	7.36893	2.97247
Bosea	#N/A	0.174875	-0.0052269	0.120002	-0.173377	-0.411667	-0.379898	0.0158959	0.276344	0.590271	-0.121731	-0.58548	-0.694861	-0.320425	-0.184045	-0.0703138	-0.754421	-0.131683	-1.08714	-0.308869	-0.229393	-0.327138	-0.235346	-0.824923	0.350603	5.0981	3.20624	6.39498	3.35781	4.14963	1.57119	4.12364	-2.29314	1.59873	-1.772	6.78252	-2.26705	-2.21073	-2.03914	-1.94379	-2.01582	-2.56393	-2.11357	-2.30277	4.20043	5.19964	-2.58856	1.89181	5.47137
Brachybacterium	#N/A	-0.408113	-0.154682	2.11031	0.145263	-0.399703	0.116793	-0.217686	-0.276607	0.13201	-0.627739	-0.14416	-0.577372	0.0383031	-0.613252	-0.602605	-0.45035	0.153785	-0.380083	-0.148987	-0.43209	-0.223981	3.10304	-0.432668	-0.588111	-2.43747	-2.51408	-2.55847	-3.79891	-2.13562	-0.301446	-3.96506	5.36333	-3.04983	-1.72165	5.81629	3.68338	-1.95829	5.54473	6.14216	-1.80733	2.69115	6.04087	-2.19339	4.40392	-3.96168	5.81463	1.07775	6.00505
Bradyrhizobium	#N/A	4.32429	0.167202	-0.807975	-0.219503	-0.312705	-0.371238	-0.117063	-0.156276	4.52769	-0.160487	3.80016	-0.342071	0.290304	0.11575	-0.484431	0.0897783	-0.0786123	6.43734	0.453717	-0.366078	-0.0982707	-0.21357	-0.246136	-0.19957	2.48958	4.5551	6.85868	3.7164	-1.08155	4.96245	3.69264	6.02362	3.22978	-1.72324	-1.87792	4.55926	5.18425	-2.13329	5.00536	-1.69853	6.37212	-2.20378	5.54459	4.84373	6.0004	6.24708	3.21912	5.24454
Phyllobacterium	6.12421e-07	-0.29234	-0.250473	-0.522284	-0.222901	-0.209394	-0.661734	-0.105219	-0.305583	-0.127229	-0.259196	-0.344549	-0.396382	-0.599571	-0.390973	-0.242007	6.07593	0.260777	0.0228699	0.218843	-0.92345	-0.663364	0.250303	0.545127	-0.442028	6.9246	7.32033	8.11905	4.77097	7.61152	6.86429	6.90647	6.27661	7.70225	8.30745	9.57019	8.71068	9.0468	8.69106	8.371	9.10611	7.01568	7.78888	7.56488	7.62429	7.84664	7.69231	7.88983	3.01484
Lysinibacillus	6.14454e-07	-0.314707	0.270931	-0.470569	-0.211211	-0.0530809	-0.0990226	-0.535449	0.291743	-0.0779006	-0.51793	-0.418389	-0.493307	-0.615445	0.542902	-0.742537	-0.113159	-0.448981	-0.874094	-0.606815	0.00555728	0.262512	0.242103	-0.0516053	-0.398739	13.8699	13.9876	13.5942	12.6994	14.3178	12.3504	13.0212	13.6235	13.2261	14.9715	14.9853	12.7214	15.2617	14.0634	14.4415	14.6046	15.5327	14.8157	15.4101	14.1062	13.6009	13.3451	14.2869	2.65513
Acinetobacter	6.1511e-07	12.0904	12.0967	12.4169	13.1231	12.7461	11.8758	11.9098	12.5643	12.503	13.2169	11.4513	12.2618	13.9618	11.8906	12.806	12.1175	12.2902	12.3584	13.0127	13.2971	12.312	13.4847	11.9596	12.8302	6.60445	9.47736	8.40984	8.06227	9.43607	7.27947	10.4172	9.48653	8.95597	7.23204	11.1234	9.16492	10.0599	9.99251	9.86816	10.2875	10.2442	9.32634	8.11031	9.4563	7.89254	10.3192	-3.18724	1.26538
Borrelia	6.18566e-07	13.659	12.0951	14.3638	13.4202	13.7345	14.6015	14.6265	14.5962	13.7248	13.3613	7.55287	13.4978	13.6684	13.0869	11.8652	14.672	11.1401	12.0129	11.9023	12.1462	10.7067	13.1732	11.1245	14.3731	-2.22276	-2.92518	-2.201	-3.445	-1.67582	-3.64691	-3.60861	-2.07756	-3.22036	-1.31937	6.84235	6.3217	-1.67395	-2.13735	-2.10203	-1.38118	3.35409	-2.47303	-2.23098	6.11857	3.88806	-2.97204	-14.5283	4.49722
Caldibacillus	#N/A	-0.38541	-0.322009	-0.294908	-0.0455086	-0.142317	-0.756685	-0.0356554	0.171441	2.19652	-0.637518	-0.179825	-0.538743	-0.45793	-0.426781	-0.304862	-0.234603	0.106171	-0.830163	-0.201032	0.135863	-0.542556	0.218367	-0.598602	0.0854897	-2.70321	-2.85613	-2.39655	2.20133	-1.71251	-4.03286	-3.5244	-2.52713	0.140059	-1.74703	-1.76408	-2.8284	-1.43439	-2.95888	-1.85101	-1.73768	-2.34536	-2.27354	-2.61859	-3.1626	-3.62832	-2.38588	-1.98922	4.41997
Streptomyces	6.30996e-07	16.7168	16.832	16.3849	16.8696	16.7134	16.7136	16.6201	16.7728	16.7536	16.8361	15.9738	16.63	16.5003	16.0318	16.6443	16.1363	16.2256	16.6346	16.961	16.8992	16.8235	16.7876	16.9346	16.6155	-2.11737	-2.90345	-2.0444	-3.04475	-1.81073	-3.79618	-3.55936	-2.6258	-2.99329	-1.27615	-1.28987	-2.93867	-2.14806	-3.05393	-1.57418	-1.29182	-1.79697	-2.09451	-1.96256	-2.25537	2.61354	6.28665	-18.6171	3.20008
Candidatus Gracilibacteria	#N/A	-0.0627068	-0.00833912	-0.210386	0.277329	0.294833	-0.698987	-0.0195671	-0.428805	-0.222657	-0.0582337	2.0657	-0.406447	-0.261591	2.92176	-0.147919	-0.365012	4.91744	-0.266797	-0.247811	-0.383777	-0.452514	0.383702	-0.586135	-0.333344	-2.53614	-3.14585	-2.49946	-3.46477	-1.99575	-3.43922	-3.74668	-2.59386	-3.17364	-1.38743	-1.88539	-2.50776	-2.02565	-2.44061	-1.8501	-1.62755	-1.78201	-2.33125	-2.28542	-3.10348	-3.48006	-1.69354	-2.7947	4.41132
Chryseobacterium	6.35097e-07	10.4027	10.9525	10.1808	10.4356	11.0024	11.3814	10.3618	10.4415	10.659	10.9226	10.52	11.0358	11.5451	10.2565	10.965	10.064	10.2285	11.0747	11.748	11.449	10.9942	11.1879	11.4717	10.9596	-1.98028	5.44154	5.35214	4.00145	4.53914	3.6734	3.74883	2.0969	4.41329	-1.17008	8.57099	6.22112	6.96525	4.7326	-1.62546	-1.68421	5.71133	7.17675	6.13567	5.81487	2.11115	-2.13643	-6.38338	2.79903
Caulobacteraceae 1	#N/A	-0.693308	-0.191461	-0.191589	-0.905957	5.55909	-0.590889	-0.683028	0.1084	-0.137987	0.0465104	-0.356697	0.116006	0.0113018	-0.463943	0.660041	-0.211316	-0.221381	-0.508329	-0.0552588	-0.393406	-0.0601168	-0.612983	-0.325164	-0.174617	-2.06695	-2.82905	-2.44146	-4.35765	-1.4776	-3.67992	-3.69332	-2.14084	-3.01225	-1.54521	-2.29003	4.43331	5.17717	-2.94337	-1.36174	7.34613	-2.32858	-2.9667	2.59927	4.86144	-3.42745	-2.15574	-1.07495	5.6595
Caulobacteraceae 2	#N/A	-0.00641387	-0.289304	-0.802339	0.109565	0.0923698	-0.010409	-0.0245437	-0.529189	-0.615045	0.0330335	0.105906	-0.673329	0.0245267	-0.368741	-0.346387	-0.213205	2.48755	-0.245215	0.0387667	-0.614426	-0.403496	-0.140135	0.0905645	-0.217842	-1.88352	-2.65605	-2.36989	1.75396	-1.37758	3.89277	3.57005	-2.61979	4.47155	3.65796	-1.83806	-2.25984	-2.42943	-2.35687	-1.77831	-2.0639	-1.76002	-2.68378	-1.80286	-2.78888	-2.62908	-2.46174	-0.716013	4.87188
Cellulomonas	#N/A	-0.440313	-0.739893	-1.08429	-0.421813	-0.26643	-0.473605	-0.0483619	-0.116288	-0.595243	-0.148063	-0.316174	-0.773666	-0.181545	0.150181	0.56965	6.07656	-0.529012	-0.21323	-0.0999254	0.0971383	0.084917	-0.529751	0.166685	-0.534786	-2.05252	-2.57975	-2.21866	2.69827	-1.42316	2.88683	3.04457	-2.54276	2.43021	-1.84125	4.29147	-2.71265	-1.67517	-3.11246	6.2601	-1.35371	-1.84356	-1.40628	2.91114	4.21476	-2.87819	6.70942	0.681692	5.50007
Cellvibrio	#N/A	-0.572241	-0.289919	-0.390149	-0.0663438	0.155788	-0.0984154	-0.166968	-0.134493	-0.258077	-0.238311	-1.00465	-0.0286565	0.10162	3.64677	-0.472851	-0.32557	0.28007	-0.641349	-0.576239	-0.100645	0.144194	-0.137971	-0.329889	-0.235099	4.48072	-2.8641	-2.74755	-3.45216	-1.66118	-3.30179	2.71974	-2.10537	-3.10812	-0.983461	-1.57425	3.44274	4.00558	4.42603	-1.3928	-1.49031	-2.45889	4.18295	-2.38772	-2.47612	-3.04076	-2.64674	-0.472558	5.27213
Chitinophagaceae 1	#N/A	-0.585077	-0.196745	-0.80057	0.0305057	7.24696	-0.356296	-0.290838	-0.0266172	-0.0218929	-0.373424	-0.681639	-0.262889	-0.891221	-0.93271	-0.202709	-0.11377	-0.226327	-0.420361	-0.146226	-0.193069	-0.25652	-0.397186	0.144331	-0.549109	-2.53044	-2.90791	-2.2384	-3.78434	-2.11078	-4.3149	-3.79715	6.28184	-3.73645	-1.68496	-1.98085	-2.91777	-1.98543	-2.8564	-1.55371	-1.65798	-2.26162	-2.49222	-1.97621	6.54158	0.868114	4.88543	-1.49896	5.67355
Chitinophagaceae 2	#N/A	0.0223121	0.0582576	-0.344799	-0.805728	8.65174	-0.439315	-0.602073	-0.482474	-0.254618	-0.120785	-0.015107	-0.272195	-0.121409	0.0949846	0.148461	-0.363238	0.551905	-0.377603	0.122066	0.179668	-0.371145	-0.325502	-0.308834	0.248962	-2.22882	-2.82268	-2.15421	1.85582	-1.49456	-3.5049	-3.45588	-2.06162	-3.19619	-1.27765	-1.95118	7.20426	-1.8672	-3.00431	-2.07953	-1.95811	-2.13786	3.20745	4.82557	3.36585	2.9577	-2.35388	-0.818532	5.61023
Macellibacteroides	6.35655e-07	7.45154	6.74381	4.40856	7.65343	6.744	7.25735	7.52155	7.27928	4.7689	6.47844	5.30065	8.17888	6.84017	7.94341	8.73952	7.26291	7.41192	6.02356	7.0991	6.69325	7.53325	6.96717	7.48317	7.25248	-2.25423	-2.72548	-1.76089	-2.92774	-1.66934	-3.6514	-3.40584	-2.55889	-2.7072	-1.43833	-1.63621	-2.85832	-1.95362	-2.70448	-2.43788	-2.12467	-1.73506	-1.54689	-2.27869	-2.02619	-2.95859	-2.69877	-9.52738	2.83851
Cloacibacterium	#N/A	-0.433274	0.0136201	-0.422622	-0.242593	-0.622844	-0.382165	0.102989	0.131859	-0.134245	-0.0112458	5.19225	9.72588	-0.413646	-0.0369032	6.60417	-0.628332	0.0194105	-0.754388	-0.0496911	5.83571	0.558951	0.325011	4.29495	4.19071	8.06834	5.81699	2.24431	5.31515	4.93826	3.33331	4.04709	5.55533	5.59724	5.76165	-1.7048	7.53547	-1.81245	3.71412	-1.20347	-1.99041	4.94457	-1.6474	5.43332	8.08165	10.6057	-2.46625	3.14928	6.03302
Risungbinella	6.36949e-07	10.4641	10.697	11.6036	10.4243	5.66765	11.0712	10.8214	10.6987	12.486	10.1005	6.61283	10.0626	12.4448	12.0855	7.49566	14.1228	11.5466	10.2501	9.37267	11.3666	10.5533	12.6452	9.45431	10.7026	-2.15986	-2.98938	-2.35475	-3.47443	-1.28422	-3.86769	-3.02928	-1.92543	-2.89984	-1.72607	-1.34122	-3.33619	-1.85681	-2.58448	-2.06325	-1.92654	-1.87451	-2.10748	-2.56924	-2.6298	-2.80605	-1.68801	-13.1982	3.49245
Comamonas	#N/A	-0.585663	-0.153496	-0.582121	-0.147426	-0.249157	-0.3215	-0.119661	-0.0928715	-0.547842	0.0350033	-0.824177	-0.843617	0.303651	-0.0158365	0.0579459	4.91508	-0.372081	-0.398579	-0.0990131	-0.0782126	-0.243433	2.29069	-0.258476	2.04269	-2.26597	-3.09921	-2.06132	-3.64918	-1.74549	-3.33213	-3.01615	2.35967	-3.18472	-1.63214	-2.24034	-2.29406	-2.05046	3.13917	5.1008	5.91689	-1.85407	4.1403	2.59055	-2.42256	-2.67478	5.11852	-0.511013	5.54847
Conexibacter	#N/A	-0.275886	2.38533	5.46492	-0.227493	0.259563	0.134647	0.0877456	-0.214699	-0.481671	-0.207758	-0.217575	5.51648	-0.0513607	-0.309728	-0.00288791	-0.634326	-0.357609	-0.12111	-0.618331	0.106954	-0.25075	4.3865	-0.689527	-0.659186	-2.15468	4.87205	-1.92115	3.02486	-1.61793	2.96877	3.53923	7.02345	2.11067	-1.97303	-1.54423	-2.60247	-1.75769	-2.62261	-1.67571	-2.0067	-1.46377	-1.62824	-2.13405	-2.86595	-2.6703	-1.94964	-1.10603	5.37026
Corynebacteriaceae	#N/A	4.6923	-0.566575	-0.971016	-0.696447	0.182084	0.190393	-0.0428573	-0.039001	-0.701093	4.6397	5.38155	-0.262464	-0.0943541	-0.00992036	-0.680017	-0.85081	0.118333	-0.0685939	-0.121555	-0.271815	0.0666218	0.152258	-0.143446	2.27307	4.86168	3.94127	-2.98483	3.2537	-1.61423	4.0847	2.86803	5.68378	2.8267	4.38767	6.80844	3.71128	-2.32959	-2.49009	-1.67169	-1.53683	-2.28364	-2.46808	4.53796	5.95197	8.07318	-2.801	2.00418	5.76412
Brevibacterium	6.37991e-07	9.76435	8.85867	8.7897	8.57442	8.83642	9.7043	9.14641	9.35318	9.37239	10.0736	8.90331	9.98622	9.44411	8.3415	9.41229	8.62954	8.85388	9.4504	9.36784	9.61262	9.25464	7.86731	8.86306	9.45947	-2.21159	4.03335	-2.14909	3.08992	4.74378	3.9365	2.97727	5.4687	1.13011	-1.45993	-2.34182	1.03865	-1.74882	4.83913	-1.68938	-1.83103	-1.76985	-2.05082	3.17901	-2.07853	4.37036	5.28333	-7.66231	3.37332
Rickettsia	6.40606e-07	0.383721	0.0604031	-0.741446	0.285726	-0.255075	-0.0875042	0.141265	-0.327966	-0.989886	-0.155478	-0.53448	-0.175613	-0.254407	-0.764222	-0.032107	-0.00797988	0.146111	-0.680498	-0.125936	-0.0834882	0.209689	-0.387016	-0.444795	-0.119257	13.8812	11.9621	11.1864	9.85742	12.0932	9.80497	9.77933	10.6746	11.0375	9.7049	6.97593	13.2676	12.5308	9.19885	7.83978	12.7673	12.0973	14.6869	9.12442	8.99332	6.91472	7.62404	11.0568	3.69626
Dyella	6.45542e-07	-0.447094	0.0732208	-0.0707873	-0.685542	-0.148263	-0.096765	0.143627	-0.205096	0.129559	-0.0473874	-0.376431	-0.421333	-0.708225	-0.217484	-0.0933837	-0.23095	0.0924246	-0.0217039	-0.464962	0.222149	-0.220556	0.396857	0.0517487	-0.665899	4.87655	6.63408	7.33525	4.76858	7.03337	5.76557	7.09276	6.40733	5.3596	6.93801	8.55391	6.65589	5.92437	6.82056	7.102	7.20847	6.45686	5.45889	6.10312	7.18943	5.54964	5.28962	6.68537	2.53937
Deinococcus	#N/A	-0.0920969	-0.0933959	-0.877154	-0.290725	-0.125501	-0.205264	-0.288444	0.353739	-0.841925	-0.639039	-0.157792	-0.41737	0.00602228	0.241122	-0.0891488	-0.236736	-0.17604	0.143438	-0.172536	-0.24748	-0.070892	-0.0919001	-0.790065	-0.219743	-1.95746	-2.63465	2.56944	2.79892	-1.47853	3.15595	-3.4023	-2.54232	1.21118	-1.10473	-1.21156	-3.65698	5.19385	-2.43938	-1.67248	-1.68807	4.23595	-2.17684	-2.7653	4.1079	-2.88567	5.0884	0.421992	5.21546
Asticcacaulis	6.55459e-07	0.175455	-0.739183	-0.712532	-0.548753	-0.229057	-0.361359	-0.389236	-0.400512	-0.831002	0.207308	-0.569772	-0.581361	-0.720391	-0.123098	-0.638339	-0.360238	-0.204667	-0.60019	-0.714788	-0.251415	0.082084	0.401783	-0.131537	-0.14289	4.12805	6.08788	4.99405	5.74474	7.94642	4.67645	5.7521	1.76867	5.24869	7.81738	9.92269	7.86733	7.70944	6.65628	7.8029	8.45635	6.26382	6.90596	5.49848	7.80019	6.20704	7.54461	7.01648	3.32688
Streptococcus	6.62308e-07	-0.510694	-0.373683	-0.143937	-0.336804	-0.323177	-0.522392	-0.961885	-0.493597	-0.0391677	-0.419754	0.00319961	-0.292848	0.0112848	-0.866171	-0.00135815	-0.773267	-0.0804241	-0.315694	0.043455	-0.309343	-0.398608	0.317488	-0.234431	-0.10751	7.56797	6.40414	5.03689	5.26776	7.41151	5.84425	7.84704	1.57049	5.71846	6.67719	10.3288	7.69608	8.70607	6.44465	7.16834	8.08823	7.68309	7.51879	8.31395	6.98265	7.01248	8.36518	7.4494	3.17495
Enterobacteriaceae 1	1.13628e-06	14.0303	14.5901	12.9926	12.4661	11.6158	12.3818	13.3935	11.8244	12.1772	13.3352	15.6589	12.1323	12.9696	11.4634	14.9408	12.3651	16.156	14.4067	12.3362	12.9404	14.7061	12.6392	12.3259	11.5497	7.5343	10.5387	7.98763	8.79538	7.26786	8.91386	11.0044	8.50398	9.80619	8.59688	8.40522	10.7598	10.1289	9.04131	10.021	9.13194	9.0755	9.15567	8.45593	9.71876	8.48685	12.1872	-3.78304	1.88303
Ralstonia	1.16252e-06	-0.607229	-0.0724743	-0.266781	0.102099	-0.451849	-0.175536	0.0720023	0.0726034	-0.0330973	0.269644	-0.28559	4.25316	0.000101306	-0.341518	0.116336	-0.0841259	-0.0337711	-0.296682	-0.413319	-0.0436746	-0.500125	-0.240438	-0.352965	-0.167025	5.22297	6.99967	6.59379	5.17265	6.27546	5.4313	6.67163	7.69562	6.62781	-1.6831	8.4207	4.76307	8.19269	7.98321	8.53672	8.44937	7.61275	6.90963	6.90222	7.42716	7.01264	8.58201	7.03075	3.2702
Dyadobacter	#N/A	-0.00293215	-0.837941	-0.867884	-0.0258248	-0.409802	0.0521089	-0.118063	-0.365408	0.0781139	-0.423172	-0.0100679	-0.436895	0.00386418	-0.727011	0.0113356	-0.903652	-0.196043	-0.568932	-0.104972	-0.133418	-0.13648	-0.605413	-0.340045	-0.407969	-2.16106	-2.80828	-1.91108	-3.32306	-2.02016	-3.34066	-3.62941	-2.25033	0.683284	-1.41449	-2.42851	4.45846	-1.7253	-2.32969	-2.0543	-1.7631	5.98547	-2.11208	-2.78004	-2.27634	-2.8913	-1.72471	-1.48148	5.10918
Empedobacter	#N/A	0.193113	-0.569017	-0.390364	-0.635037	0.092877	-0.0947688	-0.371683	4.51482	-0.604389	0.140618	-0.135831	0.0384867	-0.20779	-0.0806107	-0.1824	-0.69524	-0.120445	0.16973	-0.410532	-0.341057	-0.513159	0.145636	-0.293933	-0.42855	-2.7048	-2.59195	-2.27022	-3.58316	-1.6991	-3.92562	3.15265	5.73417	1.36114	-1.44084	-1.99214	-2.2806	-2.56985	-2.72196	-1.72914	-1.63091	-2.5441	4.97989	-2.20898	3.12671	-3.22297	-2.03528	-1.04977	5.2486
Endobacter	#N/A	-0.129558	-0.412329	-0.292451	4.34052	-0.0617571	-0.591242	-0.506232	-0.0265815	-0.0408689	-0.205286	-1.22102	-0.284628	-0.205354	-0.155254	-0.803248	-0.320686	-0.34337	-0.94232	-0.252604	-0.439677	0.00359342	-0.00421155	-0.189126	0.355033	-1.67194	-2.87894	-2.14371	2.24735	-1.74136	2.65129	-3.18673	-2.7577	-2.9092	-1.09525	-1.3885	-2.63566	-2.1467	-2.99248	-2.32123	-2.05814	-1.95444	-2.45012	-2.17432	-2.65913	-3.43523	-2.14394	-1.90358	4.53032
Finegoldia	2.31198e-06	6.19872	-0.37866	-0.102262	-0.0680737	0.090138	-0.0694724	-0.70829	-0.442783	-0.6508	-0.0760616	-0.422194	-0.348154	-0.240727	-0.363812	-0.365725	3.98202	-0.165139	4.52129	0.0247935	0.404958	-0.0516529	0.0727053	-0.0183888	-0.387904	8.15002	5.50356	7.47516	5.52819	-1.41261	6.39402	4.6492	6.75625	4.061	5.64947	8.44441	8.38526	8.75395	7.53815	9.54077	7.72461	7.35815	8.24946	8.79858	6.61977	7.90336	5.10077	6.83254	3.8068
Massilia	2.56051e-06	-0.613054	-0.0362751	0.00496976	-0.248796	-0.128495	0.0847563	-0.0626599	0.0308581	-0.2762	-0.399762	0.0166387	-0.365923	-0.218352	0.121006	-0.365692	-0.536715	-0.148548	0.00028088	0.147113	-0.128164	-0.48999	-0.957798	-0.510458	0.0231649	5.56302	7.11947	3.74138	6.26291	6.0736	6.21111	8.00319	6.82897	6.99108	5.45664	-1.8758	6.19644	6.92748	3.89309	6.33613	5.72301	5.69296	5.854	6.30138	5.80158	5.65265	4.68224	6.13816	3.05413
Pleomorphomonadaceae	2.79116e-06	0.323041	-0.184791	-0.487659	0.215766	-0.20002	-0.566814	-0.201668	-0.192351	-0.41225	0.219875	-0.0888706	-0.0117331	-0.744214	-0.402661	-0.126891	-0.184902	-0.239289	-0.702006	0.11931	-0.499621	0.311473	-0.299011	-0.0505753	-0.340458	2.87727	5.74516	8.06114	4.78017	6.96395	4.87454	5.43529	6.61233	6.10299	-1.26076	8.86172	3.26143	7.03059	6.36473	8.08546	4.00798	6.91121	6.15245	5.99198	7.07357	6.64115	9.23352	6.51934	3.54316
Dolosigranulum	2.8164e-06	-0.315081	4.39329	-0.042808	-0.404904	-0.438697	0.205843	-0.601746	-0.151379	-0.163422	-0.875434	-0.307043	-0.778376	-0.477897	-0.654168	-0.0838114	-0.55143	0.156824	-0.0642872	-0.194027	-0.0930506	3.08778	-0.465062	-0.0333426	-0.642533	-2.48558	5.60071	1.86168	5.01687	7.14652	5.01282	6.70703	4.98866	4.55875	8.26096	7.5666	6.91947	7.49575	6.25959	7.42706	6.32659	6.60192	5.49627	8.707	7.97518	6.99961	6.66528	6.3427	3.51715
Erysipelotrichaceae	#N/A	-0.39484	-0.543833	-1.0171	-0.0690598	-0.04258	-0.369021	-0.104061	-0.12804	-0.448354	0.0392228	-0.265377	-0.575813	-0.214746	-0.41616	0.14139	-0.537668	-0.250797	0.0336324	-0.25781	-0.0660538	0.0107247	-0.00558722	-0.613453	-0.197985	-2.58041	-2.82136	3.88961	-0.26487	-1.22599	1.26243	-3.81383	-2.10995	-2.86889	-1.41303	-1.70672	-2.9147	-2.2199	-2.68395	-1.72965	-2.01211	-1.855	-2.17299	-2.35578	-1.9751	-2.95132	-2.6123	-1.41438	4.41308
Exiguobacterium	#N/A	0.0200739	-0.0659847	-0.804195	0.107512	-0.462164	6.10898	4.96054	0.138726	0.258059	6.92429	-0.553623	-0.955953	-0.3658	-0.534525	6.17401	-0.651096	-0.312644	0.135843	6.06509	0.159109	-0.0546256	-0.00438351	-0.100095	-0.45751	4.95248	-3.43165	-2.03142	1.82344	-1.87214	-3.80855	-3.54562	-2.11573	-3.24295	-1.04547	-1.33839	-2.56088	-1.31933	-2.57689	-1.35637	-1.52649	-2.21509	-0.00187621	-1.67006	9.27183	-2.97942	-2.42008	-2.24285	5.81144
Ferruginibacter	#N/A	-0.0822557	-0.362139	-0.274192	-0.0153079	-0.525012	0.0026195	-0.683536	-0.231847	0.161577	-0.239808	-1.30078	-0.482977	-0.250604	-0.552973	0.275675	-0.853981	0.102367	-0.528413	0.0590664	-0.464339	-0.29933	0.101509	-0.452239	-0.842668	-2.89963	-2.87179	-2.30453	-3.46905	-1.46797	-3.55513	-3.11641	5.52586	-0.740592	-1.28247	-2.16766	-2.39512	-2.03188	-2.85196	-1.39663	-1.65547	-2.32849	-1.38633	-2.20143	-2.74973	6.56533	-2.29168	-1.44972	4.9637
Methylobacterium	2.9663e-06	-0.525722	-0.556184	0.237544	-0.233125	4.18701	0.312866	-0.357856	-0.788379	-0.427029	-0.40777	-0.251673	-0.00156823	-0.688715	0.105893	-0.196395	-0.848055	0.0843409	-0.626244	-0.0256347	0.136842	-0.395472	0.0957799	-0.371173	0.164222	5.14124	7.16886	3.37165	5.70955	-1.63589	5.91224	7.14529	6.94478	6.69878	4.08511	8.67532	6.85414	7.34965	3.8342	7.37623	8.45526	5.88683	7.04941	8.48898	6.31106	5.91406	5.01362	6.43186	3.37059
Flavobacterium	#N/A	-0.000508231	-0.382263	0.121218	0.0432833	-0.36149	-0.477834	0.0191747	-0.216052	-0.131919	0.195881	-0.228521	-1.07796	-0.513141	-0.405661	-0.00276221	-0.183224	0.243564	-0.143036	0.0274278	-0.44575	0.618462	0.0209516	-0.249906	0.0345996	-1.66877	-2.59071	-1.94921	3.02223	4.04651	2.6396	3.82914	-2.66077	-0.674647	-1.38209	-1.81546	10.547	5.73511	-3.01326	-2.19372	-1.89641	-2.46709	-1.97841	-2.11775	3.67726	7.42087	6.66619	1.25636	5.82678
Fluviicola	#N/A	0.267138	0.140408	-0.242115	-0.226569	-0.342522	-0.363443	0.25443	-0.183951	-0.387619	-0.382841	-0.088628	-0.407596	0.10686	-0.515924	-0.168375	-0.266895	0.0355568	-0.770382	0.387808	-0.544659	0.0156325	0.243861	-0.237759	-0.0751164	-2.01592	-2.61011	-2.66182	-3.70475	-1.83301	-3.49683	-3.21246	5.10986	-3.25592	-1.60405	-1.70628	6.02321	-1.53438	-2.90495	-1.71893	-1.66062	-2.21077	-2.65129	-2.5311	2.26126	-3.21424	-2.63225	-1.61989	5.06412
Fontibacillus	#N/A	-0.926383	-0.00889519	-0.357062	-0.31694	-0.132969	-0.228423	-0.614717	0.110533	3.01913	4.32233	3.37566	-0.19761	-0.186047	-0.100973	0.225235	-1.04249	0.061989	-0.517379	0.242948	-0.251803	-0.23018	-0.45957	-0.192042	-0.507106	-2.71248	-2.73905	-1.94835	-3.53341	-2.43541	-3.55946	-4.20531	-1.95886	-3.53845	-1.45761	-1.48036	-3.17334	-2.26383	-2.77093	-1.97564	-2.04845	-1.98912	-2.48247	-2.67503	-2.50482	-3.7249	-2.48805	-2.79392	4.41196
Fusobacterium	#N/A	-0.638145	-0.216303	-0.615957	-0.737959	-0.333222	-0.248264	-0.12256	-0.408385	-0.243223	0.101745	-0.657841	-0.214454	-0.484037	3.54943	0.052964	-0.121652	-0.0590141	-0.313361	-0.3131	0.342009	0.143116	-0.537137	-0.123182	-0.357944	-2.63591	4.47872	6.98524	5.41863	-1.82716	5.30003	-3.93873	4.18611	-3.12772	-1.20382	-1.75216	5.91341	-1.7157	4.55015	-2.07291	-1.66985	-2.7941	-1.8856	2.1311	4.67896	-3.42935	-2.17014	1.19773	5.69613
Gastranaerophilales	#N/A	-0.301604	-0.244265	4.63944	-0.240369	-0.367112	5.7383	-0.532544	6.65706	6.31779	-0.148036	-0.532906	-0.513955	-0.495503	0.0951487	-0.449116	-0.525288	-0.0360522	-0.871985	-0.135434	-0.236951	-0.834861	-0.245683	-0.287984	-0.591218	-2.31013	-2.87715	3.03121	-3.6118	-2.05511	-3.71852	-3.8542	-2.33122	-3.17428	-1.29473	-2.29075	-2.12511	-1.27172	-2.50218	-1.54841	-2.39423	-2.02254	-2.17707	-2.01812	-2.79808	-2.94198	-2.28078	-2.82984	5.17282
Gemella	#N/A	0.539945	-0.584058	-0.0127392	-0.856455	-0.132035	0.25102	0.00655277	0.445331	-0.139804	-0.0831269	-1.17692	-0.109461	-0.685197	-0.369605	-0.553774	-0.252539	0.0785091	-0.277081	-0.238016	-0.524579	-0.325239	0.692889	-0.141659	-0.416761	-2.73208	3.5139	-2.26411	-3.39051	-1.84276	-3.39082	3.03901	-2.53912	1.5939	-1.3131	4.29286	4.71899	-1.90392	4.30335	-1.74764	-2.02469	-2.00243	-1.82653	3.02786	3.61691	-2.89343	6.87392	0.999294	5.22339
Geobacillus	#N/A	-0.213195	-0.415888	0.233534	-0.0394486	-0.49486	0.114311	-0.0213368	0.0428233	-0.747778	-0.147269	-0.598397	-0.534268	0.030153	-0.377347	-0.232651	-1.16069	0.0864733	0.148816	0.394676	-0.0215488	-0.769335	-0.714051	-0.00140716	-0.308164	-2.35794	-2.75594	-2.04013	1.68862	-1.44711	2.65078	-3.06032	-2.33358	-3.01967	4.90991	-1.83632	-2.33413	6.73265	-2.59061	-2.05395	-1.58275	2.92128	6.4005	6.34879	-3.15866	3.33817	-2.18466	0.454664	5.54317
Geodermatophilus	#N/A	-0.185369	-0.598537	0.0186935	-0.485542	-0.5914	-0.1409	-0.112552	-0.460366	9.49095	0.756361	-0.0148986	-0.0773941	-0.344965	-0.236334	0.0474632	-0.604145	0.153275	-0.0808497	-0.0398438	-0.0876534	-0.302483	4.60058	-0.677737	-0.147424	-1.83257	-2.91049	-2.11665	-3.20305	4.97257	-3.92765	-3.52033	-2.50013	-3.43809	-1.38896	-1.78319	-1.89041	-2.01337	-2.71774	-1.63214	-1.3359	-2.34872	-2.20086	-1.91328	-2.57332	-3.04602	-2.2832	-2.2864	4.87563
Enterobacteriaceae 2	3.14266e-06	8.94589	8.11998	8.7601	9.47966	10.6492	9.32349	9.39172	9.08879	9.33583	9.91779	8.40746	9.69766	11.2356	15.0878	9.03316	9.38327	7.5853	8.93636	9.85601	9.83554	7.99742	10.3143	9.03915	10.5216	-2.38856	5.29674	7.71163	6.96119	6.90005	6.04652	7.04936	7.58771	6.48001	6.9056	5.54619	4.98288	9.00637	6.26681	6.19769	8.19147	6.42105	6.24648	7.45899	5.53958	5.92474	8.15822	-2.83425	1.66641
Gordonia	#N/A	-0.417827	-0.156575	2.26153	0.204992	-0.00892835	-0.279847	-0.367369	-0.502024	0.410416	-0.362332	-0.454863	-0.280815	-0.0846585	-0.210233	-0.499398	-0.340089	-0.126235	0.102775	0.00941014	-0.245003	0.0947847	-0.060915	-0.186577	-0.388772	-2.57714	-3.128	-2.82596	-3.44786	-2.48116	-3.75345	-3.27733	3.73411	-2.68741	-1.49696	-2.04608	-2.6563	-1.90114	1.1763	-2.12271	5.9052	-2.04058	-2.47426	4.44582	0.766201	-3.4633	5.55417	-1.01451	5.21322
Granulicatella	#N/A	-0.300097	-0.30777	-0.918801	-0.0196154	-0.326932	-0.219933	-0.159439	-0.476571	0.0731017	-0.45969	-0.139601	-0.0836122	-0.69797	0.13831	0.119447	-0.658379	0.112362	-0.549741	-0.320747	0.217625	-0.30354	-0.142173	-0.393643	-0.36437	-2.11285	-2.65321	-2.10884	3.03742	-1.55409	-3.8965	3.19019	-2.14449	-3.29836	-0.749646	-1.80387	-2.39057	-2.17269	-2.73204	5.59762	-1.68164	-2.09649	-2.05202	-2.34782	-2.11955	-3.06276	-2.82844	-1.35527	4.84433
Sphingomonas	3.20693e-06	-0.345797	-0.28411	0.107878	-0.550026	-0.790562	0.351506	4.43268	-0.176605	-0.604095	2.31785	-0.360814	4.39576	-0.438845	-1.03676	-0.458011	-0.322391	-0.135507	-0.518967	6.10455	-0.117146	-0.227611	4.02409	-0.307438	-0.417937	8.89699	7.21468	8.89278	7.76981	8.17407	7.70532	6.08006	8.39466	7.10255	8.92627	7.32848	6.92427	-1.67701	6.9443	7.21985	7.48303	9.63537	5.14346	6.73327	7.45459	7.38717	8.62766	6.99153	3.63452
Burkholderiaceae 3	6.84371e-06	-0.341745	-0.445002	-0.531152	-0.608911	-0.924212	0.124674	-0.308736	-0.263994	-0.633068	-0.326892	-0.379344	-0.0113635	-0.532346	0.108704	-0.140686	-0.713336	-0.561338	-0.5008	-0.487967	0.421516	-1.13758	-0.17176	0.326542	-0.240437	-2.34851	-2.89909	-2.1958	-3.42701	-1.46394	-3.87407	-2.83558	-2.44839	-3.39892	-1.2183	12.9368	11.6956	12.9476	12.1668	13.1755	12.9742	11.2581	12.9558	12.1566	12.0765	11.4586	12.0338	9.92747	11.4148
Herbaspirillum	#N/A	-0.73871	0.00977853	-0.0512744	5.22078	-0.246391	4.85068	-0.265398	-0.308361	-0.260396	-0.4214	-0.539187	-0.0881929	-0.386851	0.0898714	-0.0553676	-0.544821	-0.212235	-0.652466	0.0726497	-0.265562	-0.689901	0.242386	-0.586555	-0.108073	-2.15168	-3.21926	-2.12681	-3.45838	-1.59348	0.214693	-4.16422	-2.04078	4.29873	-1.39767	-2.17409	-2.31732	5.683	3.25978	-1.88539	-1.91515	-1.91175	-2.02012	-2.65605	-2.52641	-2.74136	-2.1729	-1.46773	5.02149
Hymenobacter	#N/A	-0.610781	-0.280646	-0.283811	0.384277	-0.758261	-0.132708	-0.201664	-0.256389	-0.0822034	-0.136279	-0.713564	-0.471512	-0.227214	0.0197255	-0.242299	5.3016	-0.74371	-0.893707	-0.515179	0.226499	0.247705	0.257449	0.177187	-0.322358	-2.26627	4.54235	-2.15145	2.56254	-1.96032	4.2248	3.11412	3.0507	2.20062	-1.18623	-1.18499	6.81014	-2.12628	4.2797	-1.33566	5.45962	8.00705	-1.78224	1.48408	2.09267	-3.25485	-2.32662	1.85883	5.41287
Hyphomicrobium	#N/A	-0.371406	-0.199529	-0.0969352	-0.505395	0.0934016	-0.272936	-0.428826	-0.490277	0.0121982	0.360353	-0.274784	0.0481296	3.63145	-0.580653	-0.50964	6.80826	0.0301974	0.345337	0.0578929	-0.146154	-0.431761	-0.108372	-0.284422	-0.531143	5.63061	-2.41079	3.6392	-3.71196	5.10329	2.04178	-3.47433	-2.40271	2.22999	-1.18111	-1.91682	3.14575	-1.87153	-2.93863	-1.66001	-1.66483	-2.00043	-2.00126	-2.14974	2.54772	-3.93373	-2.33486	-0.552865	5.43558
Iamia	#N/A	-0.469866	-0.393593	-0.287636	4.87292	-0.0637836	5.16772	-0.0206379	-0.0989815	-0.135373	-0.0545513	-0.383352	-0.332643	0.144786	-0.101244	-0.535252	-1.00408	-0.177118	-0.450368	-0.110349	0.290266	-0.581916	0.0308658	-0.538803	0.135157	-2.32527	-2.70043	-2.64604	-3.52547	-1.9109	-3.37097	-3.78983	-2.57341	-3.64895	-1.63184	-1.9885	-3.1369	-1.79041	-2.69031	-1.57398	-1.92744	-2.0527	-1.91443	-1.878	3.17883	-3.47435	-2.02695	-2.41994	4.70716
Ilumatobacteraceae	#N/A	-0.293497	-0.103292	4.84012	-0.0569885	-0.307204	-0.0364697	-0.48925	0.129932	-0.901003	-0.382406	-0.0372442	5.49529	-0.00910562	-0.342069	4.20728	0.121228	-0.608318	0.0180967	-0.424578	-0.301405	0.00239596	-0.128285	-0.206273	-0.569098	-2.27135	-2.73737	-2.03918	-3.41745	-1.53519	-3.50454	-3.00663	-2.54031	-3.1718	-1.41088	-1.6458	-2.77196	-2.06841	-2.56488	-1.636	-1.39548	-1.89706	-1.72741	-2.2904	-2.46514	-3.20372	-2.36866	-2.8462	4.45874
Anaplasma	7.7688e-06	-0.191477	0.193473	-0.470082	-0.197997	-0.596575	0.317839	-0.184205	-0.154642	-0.336056	0.0681603	-0.415617	0.0192246	-0.0823957	-0.74518	-0.283233	-0.202208	0.0961514	-0.414149	-0.358507	-0.19705	-0.235547	-0.0254891	-0.0183649	-0.00657868	7.22303	6.56442	11.2703	5.73867	6.12138	6.64906	1.9334	8.09739	6.0045	8.17786	8.33476	5.91382	6.45505	6.26549	7.35122	8.73623	6.0951	2.62779	5.96007	-2.62366	7.33531	9.68666	7.03767	3.88923
Jatrophihabitans	#N/A	-0.0245185	2.85448	-1.22255	0.47968	-0.600695	-0.517633	-0.996007	-0.959301	-0.425658	-0.71299	4.52191	-0.0997114	-0.245711	-0.443902	-0.331831	-0.360115	0.0405758	0.21366	-0.270233	-0.622649	2.30087	-0.270176	-0.576853	-0.230916	-2.8698	-2.79269	4.25152	1.96477	-2.13277	3.97651	-3.11132	2.99757	4.45922	-1.57692	-1.75623	-2.49309	-1.6267	-2.52364	-1.76395	4.84689	-1.89529	-2.58441	-2.17789	-2.19651	-2.52864	5.32072	-0.200823	5.46166
Jeotgalicoccus	#N/A	-0.394558	-0.207471	-0.130802	-0.00698839	-0.335222	-0.0862694	-0.47747	-0.541914	-0.278088	-0.353184	-0.480963	-0.119831	-0.0947878	-0.00601488	0.291265	-0.586348	-0.252606	-0.478068	-0.00955602	-0.0203996	-0.343227	-0.949394	-0.21134	-0.995936	-2.26655	1.8732	1.99004	-3.21247	-1.11773	1.55837	-3.39503	-2.03073	-3.13139	-1.23742	-1.6201	-2.33392	-2.15045	-2.55509	-1.20954	-1.79767	-1.9781	-1.8636	-1.98435	-2.08681	-3.28297	-2.98616	-1.29923	4.40688
Kingella	#N/A	-0.380075	5.72638	-0.00242514	-0.121332	0.0387049	-0.443049	-0.508512	-0.136067	-0.392334	-0.523854	4.5213	-0.377916	-0.00462599	4.51968	-0.10121	-0.266185	-0.346475	-0.474112	0.196876	-0.185349	5.60971	-0.162328	-0.65287	-0.0536712	-2.15611	-3.1341	-2.36864	-3.8422	-1.7644	-3.52527	-3.77793	-2.45613	-2.95397	-1.2431	-1.62548	-2.13287	-1.68548	-2.49318	-1.56938	-1.42151	-2.18727	-1.84985	-2.31523	-2.45344	-3.46442	-1.94552	-3.15731	4.74002
Clostridium 1	8.50235e-06	-0.0388658	-0.107029	-0.40938	-0.161821	-0.527506	0.068902	-0.548757	-0.637577	0.0956632	0.0680382	-0.236122	-0.60893	-0.77128	-0.0600481	-0.998202	-0.143904	-0.096507	-0.537739	0.144345	-0.578783	-0.268998	-0.608117	-0.284183	-0.342447	-2.25049	5.47881	1.6628	2.30809	-2.41799	4.41481	6.4136	4.65265	4.21038	-1.07888	8.24976	8.74967	8.62643	9.7402	9.78648	10.5675	2.84357	6.85888	7.34901	8.41158	7.59172	10.9184	6.87783	5.1093
Lachnospiraceae 1	#N/A	-0.170464	-0.379817	-0.489483	2.98021	-0.0655242	-0.0717024	0.588365	-0.312652	-0.648871	0.499311	-0.29076	-0.115016	4.94129	-0.63711	-0.877645	-1.15293	-0.525585	-0.232523	-0.00530832	-0.325632	0.137632	3.09557	-0.289534	-0.539129	-2.7912	-3.14305	-1.88329	-3.32646	-1.91177	-3.64801	-3.67529	-2.28702	-2.91656	-1.4695	-1.32134	-2.88572	-2.29799	4.21637	-1.47354	-0.756975	-2.23141	-1.76727	-2.42234	-2.80781	-2.98355	3.27231	-2.26929	4.87613
Campylobacter	1.02825e-05	0.131812	-0.561351	-0.333966	-0.847681	-0.580374	-0.0203041	-0.0221542	-0.113786	0.144595	-0.3438	-0.211485	-0.463018	-0.869835	-0.391902	-0.38771	-0.0749288	-0.0293569	-0.463719	-0.0367839	-0.567599	0.155324	-0.0526039	-0.0575515	-0.0708057	4.32736	5.28065	7.4342	-3.17228	-1.49435	4.72346	4.46739	4.88679	2.53512	-1.38091	6.98431	6.76434	8.06712	5.13544	8.75981	7.12628	6.20239	7.28301	7.73666	7.25003	5.71182	4.39103	5.99764	3.95719
Lachnospiraceae 3	#N/A	-0.321678	0.0750374	-0.229448	0.296937	-0.256933	-0.0456828	-0.260344	-0.167247	0.128617	-0.247921	-0.0474984	-0.83182	-0.576587	-0.663752	-0.328969	-0.390327	3.09422	-0.396709	0.274983	-0.0906849	-0.453701	-0.0479587	-0.134902	-0.430672	3.19857	-2.37573	-2.09818	-2.97054	-1.80883	-4.0415	-2.98326	-2.50646	-3.21777	-1.85938	-1.79455	-2.95575	-1.55186	-2.22888	-2.25615	-1.59439	-2.29268	-2.20754	-2.24407	-2.37737	-2.80693	5.98499	-1.90332	4.73376
Haemophilus	1.06607e-05	-0.583081	0.264376	-0.462089	-0.505641	-0.22819	-0.0405741	-0.0505059	0.125033	-0.0669145	-0.0740251	-0.029966	-0.489302	-0.366733	-0.123629	-0.251546	-0.290908	0.180779	0.139783	-0.28597	-0.507257	-0.0872322	-0.257683	5.46114	-0.531011	1.11441	3.13056	4.46919	-0.0162886	-1.99221	4.27857	5.76555	3.84994	4.00708	-1.67548	8.48593	5.05853	5.92184	5.44104	7.23716	6.64685	6.20954	4.50599	7.03682	6.64908	7.25083	5.17803	5.08242	4.31978
Lactobacillus	#N/A	5.65632	-0.499111	-0.375645	5.18963	-0.435341	0.182585	0.208287	-0.0576126	-0.282909	-0.165506	-0.61324	-0.203183	0.0890022	-0.0169157	-0.127935	4.97304	-0.0812015	4.93207	-0.592251	-0.218177	-0.112521	-0.34415	-0.217707	-0.561764	-2.48333	2.67828	7.71896	5.2774	-1.56999	4.9746	4.48641	5.61229	2.19382	-1.13042	-1.63588	3.86362	-2.00811	4.3095	5.40101	7.8369	1.76112	-1.74819	2.49513	6.49933	8.23989	5.88754	3.00296	5.41144
Lactococcus	#N/A	-0.124565	-0.241178	-0.871519	-0.0581305	-0.308198	-0.441883	-0.0361102	-0.609149	-0.703953	-0.215606	-0.476284	-0.417594	0.0646907	-0.251392	-0.628441	-0.614006	-0.071285	0.0673613	0.0485472	-0.227675	-0.221954	-0.763	-0.554605	-0.174331	3.98917	2.62326	-2.89038	1.00189	5.97422	1.75728	3.93524	4.57717	1.82395	-1.7319	-1.77131	-2.36147	-2.22099	3.80394	-2.4076	6.67554	4.5576	6.21117	5.42133	-2.48901	4.20641	6.40833	3.28349	5.10165
Lautropia	#N/A	-0.488307	-0.267311	-0.146553	-0.165615	-0.431311	0.0125247	5.43474	-0.0224673	0.21163	-0.604478	-0.457647	3.84133	-0.433321	-0.379461	0.0649119	-0.59759	5.48872	-0.00284709	0.418478	-0.220889	-0.342529	-0.259584	-0.0679745	-0.0998766	-2.13776	-2.35265	-1.98431	-2.68873	-2.39496	-3.76714	-3.50348	-2.22396	-3.28128	-1.66074	-1.97499	-2.63242	-1.99357	-2.64892	-2.25629	-1.50789	-2.26705	-1.72404	-2.27841	-2.48945	4.20599	-2.22341	-2.42492	4.81894
Rothia	1.14828e-05	-0.103329	-0.263316	-0.17418	-0.439022	-0.850395	0.203004	-0.449646	-0.431115	-0.400704	-0.0521935	-0.15047	-0.0712726	-0.613621	0.170196	-0.979794	-0.802095	-0.255549	-0.560494	-0.0209432	0.477555	-0.15318	-0.216959	-0.394665	-0.316601	4.47103	4.06219	6.04202	4.37218	-1.55088	4.06065	5.50065	3.2235	4.49208	6.1244	6.19666	5.23938	7.79845	6.49047	6.73942	7.39606	6.17682	5.12231	6.30697	6.11863	6.74973	-1.73064	5.68384	3.37059
Dietzia	1.23384e-05	3.62651	6.02664	4.54847	4.87588	5.18401	-0.256272	-0.171391	5.67275	6.84278	7.1279	5.62182	6.31582	6.15214	4.22486	6.39697	4.22934	7.03596	3.55086	-0.143574	6.13814	6.65281	4.05751	5.3794	4.47842	-1.48532	-2.66859	-1.73766	0.921094	-1.21517	3.16661	-3.72421	-3.09005	-2.88383	-1.47034	-1.72369	-3.29093	-2.68918	-2.85999	-1.90868	-2.00216	-1.97386	-3.07836	-1.94215	-2.88551	-2.8238	-2.12003	-7.13696	3.83363
Leifsonia	#N/A	0.391103	-0.315377	-0.223848	-0.286439	-0.738475	-0.399651	-0.222893	0.0234476	0.131771	-0.618931	-0.368109	-0.565321	-0.393098	0.0224297	0.031023	-0.45357	0.262636	-0.811278	0.198245	0.0695237	-0.401508	-0.0993386	-0.444258	-0.573433	-2.60434	-2.89724	4.72952	3.46267	-1.9705	3.50003	4.24485	6.01688	4.54009	-1.37584	7.24404	5.4547	-2.19365	5.8763	6.14255	-1.82726	-2.49955	-2.10348	-2.49166	5.07261	3.74479	-1.93811	2.90474	5.68944
Leptotrichia	#N/A	0.0136403	0.120403	-0.221272	3.46875	-0.469048	-0.242177	0.0380772	-0.0288458	-0.0650096	-0.268649	-0.693706	-0.16911	-0.0577323	-0.203475	-0.107054	-0.43524	-0.415972	0.417586	-0.160459	-0.349106	0.026523	-0.175297	-0.235948	-0.439504	3.93476	1.7612	-2.41703	-3.31603	-1.72463	-3.56701	2.51332	-2.01788	-2.81558	-1.29462	-2.40869	-3.15257	5.21974	2.38045	-2.04032	-1.93992	-2.44695	-1.78914	-2.05924	-2.48959	-2.7254	-1.94422	-0.971504	4.78527
Leuconostoc	#N/A	0.179254	-0.36851	-0.644727	-0.30002	-0.47512	0.0601668	-0.0833339	-0.0887032	-0.306498	0.196178	-0.200261	0.254994	-0.217118	0.427202	-0.281542	-0.424983	0.246947	-0.710447	0.0882924	-0.482856	-0.0158768	-0.245873	-0.488838	0.0487479	-2.46176	-3.34624	-2.9933	-3.48742	-1.41831	3.73696	-3.75774	3.68688	-2.9037	-1.3534	-1.59146	-3.01651	7.19461	4.67734	-1.83705	-1.98994	-2.39113	4.83727	6.22309	-2.51981	6.61745	5.69417	0.719548	5.98329
Corynebacterium 1	1.43322e-05	-0.51392	-0.426041	-0.18084	0.0379194	-0.403624	0.0234456	0.0764239	-0.0822892	-0.430407	-0.095039	-0.585134	0.114748	-0.365074	0.341987	-0.277451	-0.60723	-0.108447	-0.436552	0.0493436	-0.435973	-0.0773942	0.246957	-0.299435	5.9922	-1.78064	-2.79049	-2.48588	1.67205	-1.92318	1.86478	3.09139	-2.72913	1.65454	-1.1676	12.6944	11.4335	11.937	11.2064	12.5302	11.9463	11.407	11.711	11.3793	11.4013	10.8232	11.1772	8.89877	8.72929
Paenirhodobacter	1.63364e-05	11.8339	4.73862	5.97934	6.67206	5.31561	6.5916	5.38594	6.92814	7.04171	5.75729	13.0685	8.77005	6.80521	6.20186	0.083895	-0.379664	4.75987	9.39034	-0.537793	6.7168	0.0770635	7.07491	9.09888	8.03953	-2.66526	-3.25349	-2.51657	-3.61883	-1.25299	-4.1421	-3.44087	-2.03166	-2.78327	-1.40072	-1.546	-2.48729	-2.03357	-2.21249	-1.84076	-1.33665	-1.75913	-2.01616	-2.31497	-1.96909	-3.45066	-2.05291	-8.97409	4.77759
Marmoricola	#N/A	-0.0968794	0.439635	0.0733841	-0.38832	0.12666	-0.049721	-0.476428	-0.579159	-0.441096	-0.0192919	-0.319622	-0.35897	-0.173902	-0.903107	-0.262947	0.388675	-0.520601	0.055093	-0.602141	0.062004	-0.203855	-0.372119	-0.639452	-0.485748	-2.44488	2.56081	-2.71949	1.68456	-1.51885	-3.5715	2.52015	5.0205	-3.54251	-1.98801	-1.72922	4.08355	-1.98263	-2.683	-1.69213	-1.26861	-1.88399	-1.61124	3.75974	2.81793	6.01499	-2.18928	0.548151	5.17038
Sphingosinicella	1.92214e-05	-0.549977	5.72606	6.43908	-0.146294	5.62698	6.13119	6.54594	5.35124	6.26111	-0.130885	3.74363	5.41162	6.89283	6.40588	5.75313	6.12118	5.49738	6.46645	-0.380397	5.87837	5.30428	6.10085	5.09728	4.89334	-1.76921	-2.8634	-2.44129	-3.77678	-1.9591	-3.5871	-3.81523	-2.14507	-2.80783	-1.58762	-1.52049	-2.49016	-1.81576	-2.81215	-1.91597	-1.91516	-2.0597	-2.04086	-2.43893	-3.35146	-2.66815	-1.95584	-7.66167	3.76696
Klebsiella	2.20545e-05	-0.27445	0.181843	-0.23863	-0.914121	-0.446255	-0.629657	-0.301988	-0.734705	-0.146159	0.126748	-0.0519683	-0.955061	-0.480127	-0.188176	0.202822	-0.862999	-0.462774	-0.545106	-0.213547	-0.105748	0.454742	-0.137483	-0.423642	-0.249193	6.41188	7.21194	7.2165	4.00448	5.95007	4.52507	5.7676	7.16946	6.30175	5.28644	8.4422	6.59987	6.43554	6.50658	7.54091	-1.90151	5.68522	6.03368	6.71697	-2.21082	7.26149	5.80488	6.39288	3.22658
Oxyphotobacteria	2.41327e-05	-0.404416	-0.327899	-0.563348	-0.456744	-0.179108	-0.311293	-0.370405	-0.354641	-0.0326182	-0.324387	-0.328773	-0.0332126	-0.305227	-0.770697	0.240122	-0.717723	0.118154	-0.71915	-0.614805	0.219405	-0.238365	-0.505264	-0.187579	-0.480885	6.63636	8.09864	6.2106	6.74825	8.12857	6.8476	8.25581	8.59136	7.77203	6.77778	-1.28366	-2.91903	-1.58747	-2.92393	-1.93401	-1.41397	-1.8834	-1.99268	-2.39687	-2.38648	-3.15815	-1.92963	3.58052	7.33115
Schlegelella	2.86651e-05	-0.0450358	0.200654	-0.364734	0.131086	-0.0708254	-0.0820955	-0.432894	0.0949021	-0.233972	-0.140203	-0.42756	-0.411502	-0.358314	-0.123285	-0.326807	0.03687	0.09273	4.62258	-0.160191	-0.155017	-0.63401	0.0194939	-0.754425	0.0253497	3.34457	4.54459	-2.42988	5.1986	4.90367	4.5657	2.94616	5.871	4.64215	7.13985	7.80453	-2.51729	7.6148	5.72618	6.50011	6.25094	5.94197	5.70538	5.13531	7.32059	4.06187	7.68863	5.49751	3.68787
Novosphingobium	2.87192e-05	-0.123092	-0.236881	0.0142575	-0.846833	0.150843	0.0590961	-0.197908	-0.317093	0.057495	-0.0857127	-1.04317	-0.571926	-0.468923	-0.371746	-0.418776	-0.651128	-0.295198	-0.194198	0.083336	-0.231981	-0.385041	0.188294	-0.5207	-0.0202418	7.79905	6.69787	2.91585	8.28344	7.23293	7.91057	3.31507	5.28473	6.05129	5.99146	-1.54714	-2.4304	-2.0128	-2.85734	-2.09949	-2.07795	-2.157	-2.21207	-2.39562	-2.46536	-3.21981	-2.48487	2.35344	6.49581
Micrococcaceae	#N/A	-0.142368	-0.187299	-0.46462	0.0074361	-0.836678	-0.330694	0.45488	0.140478	0.317465	0.28585	-0.40999	-0.280978	-0.360943	-0.624944	-0.14665	-0.322223	0.07867	-0.537238	-0.159471	-0.64737	-0.0202077	-0.287078	-0.168587	-0.95359	-2.2268	3.50732	-2.74928	2.9161	6.5678	3.89625	4.52921	-2.02302	0.830529	-1.68616	6.00499	-2.21629	8.2794	-2.46808	7.73357	6.20797	4.7699	5.60728	6.07637	-2.91015	6.62191	-2.25565	3.82007	5.80939
Micrococcales	#N/A	-0.448783	0.053869	-0.430896	-0.426841	-0.323331	-0.233555	-0.231918	-0.443404	-0.440457	-0.974982	0.075589	-0.471797	-0.26823	-0.352092	5.71983	4.16182	-0.44951	0.0292797	-0.52963	-0.2611	0.0186198	-0.0597205	-0.380843	4.17487	-2.1873	4.27011	-2.32019	2.69856	-1.239	1.64278	1.94109	-2.58175	-2.6209	-1.59187	-2.29722	-1.9976	-2.1554	-2.53029	-1.84766	-2.00123	-1.85072	-1.65321	-2.37137	-2.94699	-2.78546	-2.24443	-1.58681	4.97261
Burkholderiaceae 1	2.90994e-05	-0.0834988	0.056324	-0.0556442	-0.723892	-0.310006	0.153043	-0.442794	-0.530303	-0.297539	-0.0136545	-0.68312	-0.526846	-0.104629	-0.91641	0.198388	-0.634154	-0.627419	-1.07306	-0.74238	-0.0474857	-0.278226	-0.0468494	-0.846017	-0.824072	5.33504	5.73455	7.62368	5.16442	-1.42514	5.5747	5.76103	6.97695	5.22932	7.39796	6.34788	4.88956	-2.17031	8.04736	6.58152	8.90358	2.3198	6.75163	5.98437	4.66337	6.02356	4.75294	6.06797	3.6825
Microvirga	#N/A	-0.187683	-0.435984	-0.36548	0.114871	-0.169891	-0.447707	-0.506482	-0.593247	-0.183821	-0.638282	-0.694686	-0.302292	0.0901439	0.00416124	-0.221999	-0.0789418	0.0199231	0.0141955	-0.112314	0.231614	-0.0218114	-0.525522	-0.382684	-0.619928	-1.75561	-2.32495	2.89545	3.22763	-1.28557	-3.97005	4.11341	-2.2098	2.08714	-1.28321	-1.44903	-2.78249	-1.84152	-2.31989	-1.78984	-1.41651	-2.56889	-2.31525	-2.79333	-2.27241	-2.96279	-2.66696	-0.828399	4.66057
Modestobacter	#N/A	-0.440248	0.0195961	-1.14998	-0.0819599	-0.263594	-0.383971	0.31065	0.210493	-0.486924	-0.533603	-0.322026	-0.690896	-0.387376	-0.382068	-1.11449	-0.425089	0.0598368	-0.463316	-0.049301	0.0179465	4.56061	0.423939	-0.163319	-0.1337	-2.41887	-2.46309	-1.98504	-3.54864	3.93616	-3.27734	-2.69423	-2.55512	-3.15109	-1.34627	-1.54902	-2.53918	-1.79266	-2.67985	-2.33252	-1.7142	-1.89978	-2.3694	-2.15557	6.14292	-3.79125	-1.93355	-1.82299	4.92838
Microbacteriaceae	2.93183e-05	0.34103	-0.406974	-0.423741	-0.802589	-0.120816	-0.25691	0.164145	0.193584	0.0860586	0.00520667	-0.606683	-0.598853	-0.50092	-0.360158	-0.117387	-0.127153	-0.381809	0.146166	-0.133162	0.201682	-0.563404	0.172742	-0.726167	-0.667605	6.28194	5.62961	-2.01009	3.86588	5.40191	4.36886	2.28654	5.83649	4.49759	4.91539	6.18294	6.08523	-2.17144	6.5405	5.7956	6.30599	4.94853	6.9844	4.71733	5.01684	2.90282	7.6274	5.35428	3.69303
Moritella	#N/A	0.228836	-0.467028	-0.646674	-0.304476	-0.288504	0.22249	-0.594885	-0.449104	-0.143952	0.0222173	4.24477	-0.57403	-0.122233	-0.381284	4.03605	4.19891	-0.21331	-0.0345753	0.304142	-0.0716585	0.495721	-0.160003	-0.0733752	-0.351176	-2.52628	-2.81	-2.16717	-3.54993	-1.72031	-4.09687	-2.93794	-2.37473	-3.02823	-1.26288	-1.61423	-2.79773	-1.68513	-3.07517	-1.68117	-1.85617	-2.13786	-2.00269	-2.35917	-2.24949	-2.48353	-1.83639	-2.78123	4.44785
Mucilaginibacter	#N/A	-0.372454	-0.859895	4.72174	-0.698622	-0.0758474	-0.270869	-0.594698	5.7441	-0.686409	-0.588105	-0.27476	5.79015	-0.234378	-0.509914	-0.264835	0.129774	0.228472	-0.11944	-0.197765	6.77034	-0.200877	0.0180363	-0.0763818	-1.22723	-2.00712	-2.75756	-2.61624	3.32689	-1.98395	-3.91536	-0.134818	-2.77224	-3.19484	-1.20055	-1.78294	-2.53149	-1.50132	-2.64753	-2.06711	4.70626	5.09979	-2.01045	-2.05631	-3.19647	3.80166	7.09059	-1.43545	6.03818
Bifidobacterium	2.93352e-05	-0.571085	-0.517114	-0.133668	-0.420226	-0.596857	0.19031	-0.321831	-0.337125	-0.0631873	-0.658475	-0.912948	4.01285	-0.569993	-0.0224881	-0.0775944	-0.215829	-0.0195183	-0.488257	-0.326911	-0.114271	-0.0627606	-0.540473	-0.488353	-0.291167	7.38945	4.69128	1.9015	4.46291	-1.29753	2.56071	6.17425	-2.17476	5.27522	-1.68771	8.08444	5.39682	6.89689	4.22092	6.641	7.43607	5.44447	6.06761	5.10495	6.10856	4.35812	6.44346	5.33485	4.15301
Nakamurella	#N/A	-0.0850525	-0.208986	-0.289766	0.0116308	-0.0106581	-0.342289	-0.276757	-0.402362	-0.268012	-0.583283	-0.0643303	-0.432	-0.629547	-0.537664	-0.297426	-0.61666	-0.24636	-0.305382	-0.0925219	0.0843648	-0.423957	0.321037	0.237987	0.0278464	-2.61495	2.26162	-2.68359	1.49732	-1.70108	-3.27894	2.35579	2.70859	-3.05134	-1.06573	-1.70335	-2.60259	5.70313	5.20202	5.79157	5.65042	-1.94465	4.2974	-2.3816	-3.05252	3.35114	-2.31663	1.20965	5.35019
Micrococcus	3.30742e-05	-0.720193	-0.00415999	-0.31025	-0.497681	-0.556961	-0.0385758	-0.165725	-0.0314664	0.0481845	-0.897124	-0.538237	-0.234944	-0.154784	-0.338209	-0.0630192	-0.0191041	-0.380756	-0.520645	-0.0112733	-0.0284205	0.00639311	-0.0616511	0.109252	0.493969	-1.98976	4.06714	4.33587	3.58987	-1.82125	5.83503	6.55429	6.4706	5.65056	5.53517	8.34626	8.0906	-2.03525	5.16702	8.48195	7.51049	6.67075	6.73505	7.07876	8.06675	6.09168	6.2535	6.18545	3.86129
Enterococcus	5.39438e-05	8.82122	8.14714	8.6199	9.6036	9.50661	8.49418	9.5928	8.26689	9.39518	8.9925	7.78429	8.68842	9.40476	10.5978	9.381	8.72132	8.91172	9.56968	9.61006	9.60541	8.30975	7.79728	9.03352	9.10271	9.18282	9.49489	9.67488	7.70717	9.90439	8.07057	9.23806	10.3625	8.99383	10.5272	13.1878	11.1997	11.5261	13.7056	14.4864	14.6479	11.3688	9.65396	9.74024	13.6023	12.1488	14.5149	1.60892	2.09295
Neisseriaceae 2	#N/A	0.0391332	-0.216411	4.94715	-0.376347	-0.614567	0.252062	4.30177	-0.511691	0.0826734	0.3871	-0.393576	-0.448672	-0.240011	-0.538771	-0.30285	-0.563213	-0.231469	0.0143627	0.402213	-0.0752542	2.29781	0.0289101	4.90683	-0.267827	-1.67275	4.96416	-2.27846	-2.85188	-2.01388	1.79728	-3.71587	-2.77948	1.56875	-1.0833	-1.25185	-2.3643	-2.17959	-2.70458	-2.03321	-1.72134	-2.41537	5.86918	4.0396	-2.86248	-3.29109	-2.66716	-1.43334	5.30568
Serratia	5.43282e-05	-0.500984	-0.123781	-0.310206	-0.203997	-0.14874	-0.400209	0.126359	-0.00140151	-0.190044	0.193789	-0.237368	-0.680708	-0.480281	-0.555469	-0.299411	-0.136403	-0.0281154	-0.321194	-0.25028	-0.461902	-0.587711	-0.0624502	-0.614186	-0.539421	13.2881	6.19732	5.42011	11.6659	15.2095	12.0108	4.74155	14.0935	12.0911	15.6394	-1.63595	-2.49887	5.58221	-2.98416	-1.52932	-1.39156	-2.34572	-1.44479	2.79199	-2.53338	-2.87438	-1.91012	4.25981	8.19607
Nocardioidaceae	#N/A	0.371297	0.369898	-0.399514	0.250406	0.160043	-0.547774	-0.404688	-0.182694	-0.290308	-0.0698906	-0.316209	-0.516091	0.247994	-0.551095	0.0158645	-0.688714	-0.293737	-0.841113	-0.350457	-0.0980555	0.0708009	-0.218359	0.262205	-0.251266	-2.39718	-2.98108	-1.91701	-3.40927	-1.57615	3.41976	2.10106	-2.97704	-2.99753	-1.13333	-1.74776	-2.32698	-1.94037	-2.40347	-1.80592	6.40074	4.05365	-1.82625	-2.12863	5.06399	5.3028	5.86826	0.00372145	5.67411
Nocardioides	#N/A	-0.0076256	0.0231666	-0.693186	-0.0556265	0.066363	-0.34271	-0.526954	-0.404501	-0.213122	-0.443501	-0.698403	-0.353044	-0.264364	0.0889225	-0.295492	-0.607762	0.129567	-0.159026	-0.520405	-0.20563	0.144051	0.167328	-0.402704	-0.575067	3.25709	2.64195	-1.99539	-3.83473	-1.45905	-3.14271	4.0348	-2.2765	1.5243	-1.27522	-1.64356	4.61412	-1.95166	4.9318	5.95636	-2.02053	-2.14528	5.91898	3.83428	6.36491	8.92992	6.10197	2.74899	5.6252
Nocardiopsis	#N/A	-0.152608	-0.239182	4.48404	-0.0373098	-0.086589	-0.406134	-0.0599853	-0.20203	-0.427214	0.173593	3.51763	-0.172386	-0.100412	0.0842898	0.200125	-0.511696	0.0135774	-0.0796254	-0.254014	0.297332	-0.457329	-0.186595	0.00884966	-0.117667	-1.84015	-2.88489	-1.75282	0.925067	-1.31842	-3.58829	-3.67415	-2.48458	-2.76587	-0.979553	-2.04034	-2.95769	-2.16589	-2.4047	-1.50861	-1.74635	-1.98945	-2.17902	-2.26292	-2.43833	-2.6449	-2.2505	-2.25058	4.278
Nosocomiicoccus	#N/A	3.98111	-0.0473822	-0.423055	0.138024	-0.377519	-0.0407241	-0.373681	-0.022341	-0.248809	-0.279801	-0.33165	-0.450242	-0.41439	0.336728	5.59282	1.82103	-0.35462	-0.300978	-0.116686	-0.336713	-0.348333	-0.153872	-0.510272	-0.56552	-1.89276	-2.6738	-2.53391	-3.92281	-2.01422	-3.70592	-3.44964	-2.64324	-3.32492	-1.05348	-1.72877	-2.78773	-2.02296	-2.48063	-1.76751	-1.74763	-2.33794	-2.08936	-2.43709	-2.86415	-2.75479	-2.88516	-2.76112	4.45392
Enhydrobacter	5.77458e-05	7.17714	-0.16703	3.76383	0.0158613	-0.150157	-0.227848	-0.0123029	0.106783	-0.51582	-0.00381543	5.46407	3.35881	-0.298399	-0.276523	4.16557	5.8044	0.186185	3.55719	7.49371	-0.319199	2.21004	5.18532	0.248995	4.23985	11.2629	12.3274	14.7788	11.7187	12.2109	11.9252	7.95029	12.726	12.1716	13.7269	7.44532	6.22662	7.30569	-2.88455	-2.07689	-2.17461	3.73572	4.45217	6.2055	-2.38628	-2.87972	-2.3725	5.7152	7.56571
Prevotella	5.82782e-05	-0.327552	-0.032825	-0.192424	0.000776658	-0.446494	-0.214461	-0.626574	-0.116135	-0.0144196	0.144635	-0.70144	-0.740535	-0.116174	-0.117309	-0.0884472	-0.216027	0.281981	-0.371242	-0.608887	0.331838	-0.0872018	-0.496398	-0.407515	-0.392906	-2.45747	-2.03067	-2.59412	-3.33987	-2.09839	-2.86322	-3.76241	-2.3281	-2.67425	-1.92932	-1.83288	5.20886	7.08031	6.77828	9.05513	6.09513	5.47195	7.75985	7.15146	7.22088	4.86034	5.40055	3.58445	6.85539
Paenibacillus	#N/A	-0.666148	-0.517594	-0.0390866	-0.110754	-0.355361	-0.222484	-0.364552	-0.342207	0.236373	0.0450048	-1.08906	0.239151	-0.39478	-0.755142	-0.259682	-0.331176	-0.132271	-0.1182	-0.354153	-0.539761	0.366954	0.300589	-0.098889	-0.170572	-2.6296	1.50656	-2.84728	3.25832	-1.32318	3.85986	4.63216	4.21736	2.11929	-1.15355	-1.81279	4.92644	-1.67502	5.37242	-1.81012	-2.21999	4.58092	6.09584	4.37081	3.77775	-3.13818	-2.5255	2.30886	5.14884
Pajaroellobacter	6.49814e-05	6.50333	6.80577	5.10227	4.11733	5.65278	-0.182198	-0.0353771	3.91217	5.99037	6.44235	7.29059	6.43917	7.20721	6.56859	7.29868	6.59305	0.330662	6.39789	6.56268	6.39177	7.10318	7.22215	6.37149	7.61805	-2.00541	-2.12457	-2.72964	-3.9274	-1.75938	-3.66876	2.73238	-2.90254	0.743082	-1.16984	-1.42803	-2.93476	6.07186	4.30279	-1.86317	-1.95695	-2.09916	3.58724	5.80529	-2.67723	-2.91715	5.09818	-6.63341	5.03732
Methylopilaceae 2	9.96617e-05	5.47324	4.90347	11.7932	3.23327	5.52627	3.12211	4.50601	5.58935	6.70128	-0.350964	-0.159863	3.6457	3.93034	5.45171	5.53692	5.87319	0.0954238	8.38369	0.468704	-0.204373	4.39782	-0.341125	3.85829	6.52006	-2.74245	-2.88141	-2.52493	-3.08276	-2.02741	-4.05499	-3.68145	-2.70097	-4.22185	-0.929268	-2.03062	-2.49961	-1.70622	-2.64768	-1.59917	-2.03818	-2.20416	-2.21685	-2.1461	-2.67514	-2.91925	-3.01531	-6.93466	4.57918
Pantoea	#N/A	-0.705983	-0.31631	-0.136582	-0.193333	-0.285929	0.0826963	-0.1118	-0.677611	0.019317	-0.438512	-0.864295	0.142514	-0.0207183	-0.0862238	-0.429343	-0.17724	0.0721557	0.0296773	-0.0323148	-0.378561	-0.177432	-0.765952	0.0316656	-0.866831	-2.34537	4.28778	-2.40114	3.67395	-1.48481	3.52123	1.96596	-2.15841	3.08689	-1.43154	-1.88542	6.04009	6.73116	-2.79771	6.45846	5.85778	-2.19195	5.20548	-1.98314	-2.21479	-3.04575	-2.13605	1.89031	5.84759
Paracoccus	#N/A	0.00731748	0.253588	-0.0557884	0.286521	-0.300107	-0.445165	-0.0479265	-0.637578	-0.084956	0.0209687	-0.693588	-0.530719	-0.437521	-1.34776	-0.0139525	0.189519	0.235102	-0.570843	-0.158684	0.131543	-0.452375	-0.758976	0.675517	-0.161686	-2.80953	2.45272	2.28455	3.44318	4.33768	3.16411	4.25361	4.84313	4.19872	-1.25578	-1.60941	-2.46543	6.85106	-2.34504	-2.14432	5.63865	6.29283	5.37005	-2.17754	4.86325	9.26008	-1.87358	3.45184	5.25756
Parvimonas	#N/A	-0.345459	-0.354661	-0.0468586	-0.0599739	-0.574277	-0.0410281	-0.0430147	-0.357211	-0.280817	-0.368281	-0.421429	0.378961	0.0311833	0.00920377	-0.419608	-0.375422	-0.0915099	-0.112627	0.109921	-0.0944082	-0.441067	-0.390124	-1.08957	0.145814	4.94182	-2.65256	-2.51741	-3.60675	-1.63773	0.274358	-3.80132	-1.56072	0.0486104	-1.41017	-1.63743	-2.87601	-1.5746	-2.6732	-2.08338	-1.71697	-1.99675	-2.01272	-2.37209	-2.6409	-3.20715	-2.69467	-1.60694	4.48131
Pedobacter	#N/A	7.15742	4.69606	4.56134	0.309109	-0.619108	2.9979	-0.223721	-0.756702	5.99923	-0.393425	7.03313	5.16742	-0.367381	-0.0911768	-0.406446	0.0345798	2.40961	7.17872	7.56507	6.83761	-0.668267	-0.260067	6.48907	-0.0301271	-2.2565	-2.64608	-2.24128	1.8287	-1.83169	-3.62845	4.85172	-2.19117	2.38865	-1.30911	-1.57676	5.76989	-1.8254	-3.09596	-1.91596	-1.68634	5.34322	-1.67226	-2.61702	3.79044	5.70342	-2.2042	-2.67602	6.36352
Moraxella	0.000207791	-0.215322	0.105841	7.66198	-0.199482	-0.13706	-0.0880409	0.189188	-0.104093	0.321991	-0.308296	-0.712198	4.58542	0.273751	-0.436487	-0.42211	-0.614897	-0.17963	-0.291014	0.326757	4.4904	0.111543	0.252982	0.352993	-0.351706	6.69616	7.92409	9.56532	6.37151	7.52181	6.74884	8.65832	8.09562	7.14005	7.00493	-1.36134	-2.63881	-2.03619	-3.05936	6.42572	6.73814	4.8264	6.75066	-1.71646	-2.6901	-2.43872	-2.12591	4.8846	7.17865
Peredibacter	#N/A	-0.275165	0.0567197	-0.138483	0.29907	-0.305887	0.0583024	0.102352	0.424046	-0.454385	0.0431077	-0.564708	4.15998	-0.239318	-0.414763	-0.183639	-0.527253	0.342829	-0.365901	0.109625	0.010749	-0.315514	-0.109275	-0.915433	-0.111729	-2.36347	-2.91018	-2.30444	-3.40627	-1.57189	-3.92548	-3.18607	-2.88693	-3.05778	-1.35174	-1.52941	-2.58067	-1.97678	-2.8841	-1.88024	-1.61839	-2.20323	-1.81122	1.95119	4.45033	5.91262	6.36862	-1.37398	5.31457
Phenylobacterium	#N/A	-0.444059	-0.598505	-0.226416	-0.0871328	-0.487022	-0.164232	-0.356557	-0.322437	-0.383743	-0.00726187	-0.733808	0.167169	-0.372065	1.94993	0.0644658	-0.0987944	-0.405619	-0.583913	-0.549026	-0.109548	-0.313396	0.386607	0.0212592	-0.225062	-2.27472	-2.70142	-1.96796	-2.82139	-1.8665	-3.66829	-3.62377	-2.43326	-3.06137	-0.875131	7.37309	-2.24994	-2.08309	-2.67583	-2.0408	-1.87389	-2.27408	-2.05796	-1.61989	-1.99788	3.99092	-2.0455	-1.75671	4.81043
Phycicoccus	#N/A	-0.598144	-0.087851	-0.636485	0.25838	0.0915624	-0.186334	-0.139857	-0.412697	-0.74377	-0.322725	-0.53909	-0.454301	-0.138493	0.243683	-0.105636	-0.21424	3.075	-0.209174	0.0728901	-0.343836	-0.0771369	-0.20127	-0.383586	-0.382733	-2.28854	-2.83125	-2.83474	1.72224	-1.51447	1.79643	2.37915	-2.82168	0.203005	-1.24457	-1.95905	-2.21751	-1.99868	-2.38463	-1.53226	-1.94643	-2.85475	-1.9646	-2.10726	-2.40048	4.80566	-2.13249	-1.07389	4.73317
Lachnoclostridium 5	0.000210595	0.160444	-0.217972	-0.310671	0.0885816	0.157747	-0.711686	-0.248799	0.213364	-0.831041	-0.149679	0.1602	-0.0164626	-0.35141	-0.0995675	0.301139	-0.368003	0.412465	0.499088	-0.18171	-0.249459	-0.600478	0.437903	-0.417388	-0.240068	-1.80881	-2.43385	2.33514	2.27972	-1.32621	2.00179	2.93852	-2.22829	-0.747888	-1.25234	7.85136	7.9259	5.56326	8.82579	10.4586	10.1062	7.7063	-1.99422	5.13575	4.9145	7.51701	10.2497	4.79698	5.97144
Pirellula	#N/A	-0.623038	-0.0180751	-0.383948	-0.555258	-0.381242	-0.732154	-0.230118	0.126107	-0.107839	0.326656	-0.16243	-0.95225	-0.722842	-0.396775	-0.530993	-0.291462	-0.255057	-0.352397	-0.653069	-0.558661	0.145165	-0.0440097	0.0868524	-0.836568	2.39152	-2.55923	-2.00384	-4.03264	-2.09658	-3.74769	-3.98614	-1.847	0.362092	4.37464	-2.16699	-2.84664	-2.03812	-2.66729	-1.97552	-2.02654	-2.07692	-1.5355	-2.02236	-2.40326	-3.00735	-2.05919	-1.5256	4.61801
Porphyrobacter	#N/A	0.070671	-0.985131	-0.459311	-0.27719	-0.0390753	-0.464442	-0.545025	0.0279541	-0.208944	0.0321004	-0.321069	-0.7741	-0.588646	-0.179921	-0.399994	-0.654448	0.129526	-0.579139	-0.0158148	0.178321	-0.656886	-0.173374	5.89638	0.282654	-2.69378	-3.02834	-2.98734	-3.9174	-1.67668	-3.66091	-3.50924	-2.38966	-2.82734	-1.34912	-1.49897	5.99682	-1.67104	2.76579	-1.99898	-1.60742	-2.47566	-1.43697	-2.22408	-2.18398	2.56845	-1.97247	-1.50845	5.01613
Porphyromonas	#N/A	-0.00467633	0.0161902	-0.48127	0.210244	-0.925513	-0.115435	-0.620631	-0.486053	-0.200311	0.0161887	-0.21269	-0.210725	-0.280979	-0.112169	0.131569	-0.177035	-0.345524	-0.199667	0.414667	0.302133	0.00139912	0.312897	-0.788419	0.276847	6.90767	-2.82849	-2.61238	-3.88125	-1.39815	2.38943	-3.77409	-1.88127	-3.35202	-1.26577	6.79776	-3.43997	-2.67194	6.65026	5.91787	-1.69268	3.023	6.08796	3.3353	6.02584	4.37451	-2.3623	1.62436	6.13392
Halomonas	0.000216402	-0.513809	-0.560416	6.95199	-0.0901837	-0.659809	3.58654	6.35864	0.30354	0.116572	-0.0887897	-0.296931	-0.0980351	-0.119514	-0.121551	-0.691751	-0.786606	-0.363715	-0.37017	-0.229567	-0.162331	0.0239773	-0.38898	-0.332548	-0.535005	4.97419	4.4489	4.7858	4.96496	5.70297	4.99742	2.89194	6.31537	4.33162	6.48417	6.6944	5.8334	6.93243	3.15486	7.03572	5.97066	6.20516	-1.88297	2.85867	5.44578	5.02401	7.3184	5.15373	3.8242
Promicromonospora	#N/A	5.70632	-0.651303	-0.631745	2.92177	-0.843718	-0.909794	-0.474023	-0.117835	-0.460976	0.248839	1.87314	-0.141031	-0.40858	-0.220256	0.153344	-0.104347	0.317117	0.0293625	-0.046209	-0.0944547	-0.29371	-0.446026	-0.347898	-0.400297	-2.40125	-3.02619	-2.50712	-3.18737	-1.53713	-3.67829	-2.99603	-1.95354	-3.25539	-1.56103	-2.15601	-2.78209	5.64628	-2.76051	-1.53295	-1.86825	-1.72872	-1.97888	-2.34962	-2.42783	-2.72765	-2.05187	-2.41221	4.70197
Proteiniphilum	#N/A	-0.765607	-0.384285	4.55371	0.211585	-0.253418	-0.00890671	5.07973	-0.0607251	0.46163	-0.121296	-0.631992	0.0942132	-0.804864	-0.588301	0.186354	0.168251	0.22606	-0.0941748	-0.265571	-0.389349	-0.0370099	-0.108212	-0.179339	-0.122698	3.90746	3.60833	-2.06912	-4.16645	-1.88125	-4.15417	-3.86453	-2.48131	-0.792899	-1.4475	-1.44695	-2.37032	-1.67674	-2.46414	-2.84945	-1.48198	-1.79964	-2.2607	-2.38108	-2.59728	-3.08277	-2.35898	-1.97354	4.83942
Actinomyces	0.00045097	-0.132046	2.48805	-0.296702	-0.0320789	-0.367537	-0.496033	2.17894	-0.651223	-0.362937	-0.441822	-0.663156	-0.879607	-0.0878678	-0.132892	-0.388688	-1.02699	0.000749234	0.0606483	5.08439	-0.0925312	3.73231	-0.346778	0.000513738	4.50403	5.34928	5.44129	6.69874	4.51227	6.41539	3.82952	5.89131	5.49182	4.93246	-1.84458	7.18801	6.13397	4.91286	5.45443	5.22846	-1.89656	4.31317	5.41701	-2.4331	4.78168	4.2307	7.61013	4.56722	4.25724
Kocuria	0.000725486	0.246257	-0.110891	-0.187733	0.084542	-0.745087	-0.170612	-0.256763	-0.141847	-0.192837	-0.442311	-0.284006	-0.634522	-0.0630459	-0.626546	0.108698	4.15505	-0.183974	-0.629004	0.205821	0.100571	-0.550352	-0.42717	0.62705	-0.425381	5.04855	5.80762	-2.42193	4.08793	7.80156	4.44863	5.75333	5.87524	4.494	5.30661	8.58773	7.12382	-1.65838	8.59827	7.52894	-1.51472	6.78325	6.74049	6.71394	7.17669	7.32881	-1.95811	5.73816	4.49736
Pseudonocardia	#N/A	0.023819	0.246642	-0.844923	-0.138289	-0.293473	-0.744405	-0.00190181	-0.312016	0.554747	0.330342	-0.460298	-0.654082	-0.203447	-0.313458	0.0188259	0.0905745	-0.380578	-0.528335	-0.50733	-0.0723714	-0.0400378	-0.221685	-0.733081	-0.396271	-2.10391	-2.68678	2.58447	2.78469	6.04117	3.83474	-3.65486	5.36356	2.54254	4.95015	-1.28961	3.70005	-2.15663	-2.42147	-1.91504	3.54728	-2.40674	-2.17858	2.97671	-3.28109	-3.42891	5.123	1.58471	5.29892
Intrasporangiaceae	0.000749479	-0.218974	-0.180613	-0.205175	-0.218266	-0.401323	-0.390887	-0.403793	-0.458268	-0.522193	-0.19451	-0.542053	-0.241688	0.102346	0.270674	-0.496799	-0.387108	-0.250833	0.212754	-0.186991	-0.587463	-0.0370337	-0.275547	-0.718146	-0.158452	5.89385	3.45548	-1.87429	-3.55355	6.99654	4.30857	-3.3278	-2.12469	3.06213	6.16241	8.25132	5.43444	8.07183	5.85505	-1.78012	5.31592	2.65517	5.38047	5.31145	7.0174	8.13239	6.06534	5.10293	4.77832
Psychrobacter	#N/A	-0.299958	-0.229459	-0.288248	-0.0943946	0.174463	-0.517295	-0.156553	-0.147178	-0.0537442	-0.256505	-0.488949	-0.502881	-0.539953	-0.594297	-0.16768	-0.872851	-0.497477	-0.430185	-0.34693	-0.0499749	-0.19234	-0.479381	-0.060644	-0.106059	-1.95753	-2.61671	-1.82461	-3.40117	-1.6154	-3.80236	2.92043	-2.6773	1.36474	-1.44947	-1.93	5.70289	6.73907	-2.49067	-1.77549	-2.32978	-1.99239	-2.32205	-1.84254	-2.8288	-3.09651	-2.68063	-0.924454	4.92324
Prevotella 1	0.000982379	0.260384	0.498811	-0.346649	-0.280351	-0.22205	-0.645436	-0.284467	0.0166681	0.0751283	-0.123253	-0.43795	3.28528	-0.0131168	-0.798716	-0.0492838	-0.441236	-0.345955	-0.679373	-0.496014	0.0539092	-0.174601	0.0924463	0.0201976	-0.876629	6.32712	4.43081	-2.94207	4.7327	3.76537	3.90554	5.21051	5.20236	3.95545	3.93149	-1.91152	-2.45654	-1.60045	-2.58444	-1.6834	-1.91662	4.42732	-1.88849	-1.98511	-2.65228	-3.64625	-2.74865	1.78513	5.76384
Rheinheimera	#N/A	-0.563717	-0.290975	-0.480688	0.203062	-0.43757	-0.877136	0.0461446	-0.586081	0.0600654	-0.331923	-0.654339	-0.10999	0.114713	-0.508728	-0.0977924	4.20803	-0.0523947	0.240886	-0.13028	0.267617	-0.532724	-0.154432	-0.247962	-0.181765	-1.98434	2.23104	-2.17118	2.01828	-2.59568	3.34297	2.55699	-2.44276	0.297321	-1.36613	-1.17173	-2.60412	-2.74693	5.34468	-2.17043	8.24584	-2.05653	2.36624	-2.32148	4.57346	4.10491	-2.38324	0.651069	5.05816
Taibaiella	0.00101762	4.53927	4.60627	6.26442	-0.0771838	4.70283	2.99921	6.57758	3.7244	3.99286	-0.308117	4.91384	-0.168977	-0.568728	-0.0708921	-0.3331	5.81573	6.17283	5.83171	-0.364586	2.86351	4.17993	0.126449	4.83915	1.96668	-1.77768	-2.81784	-2.34556	-4.09085	-1.98663	-3.60873	-3.67817	-2.1642	-2.95407	-2.05623	-1.43134	-2.94645	-1.99235	4.90766	-2.43265	-1.75245	-2.63206	-1.70076	-1.98935	-2.64321	-3.49252	-2.17159	-5.87537	4.7706
Rhizobiaceae 2	#N/A	0.0939772	-0.289099	-0.557381	-0.728396	-0.691979	-0.797933	-0.130258	-0.0802351	-0.26823	5.05555	8.88474	-1.28836	-0.163846	9.22541	-0.375275	7.44783	7.68185	-0.304224	3.65436	-0.538646	-0.890435	0.0551144	-0.396163	-0.667823	-2.13085	-2.76026	-1.82855	-3.97912	-1.63857	-2.99674	-3.84989	-2.162	-2.88693	-1.45958	-1.71432	-2.56335	-2.35317	-2.53729	-2.45908	-1.4653	5.90297	-2.15208	-1.89375	-2.47564	-2.86451	-2.18844	-3.29673	5.94463
Rhizobiaceae 3	#N/A	-0.124986	-0.753265	-0.694621	-0.189404	-0.247212	-0.331196	-0.751062	-0.416579	-0.33326	6.04538	0.107553	-0.0953362	-0.165543	-0.622853	0.258323	-0.278346	-0.126637	-0.227631	-0.661923	-0.0398703	-0.204817	-0.280783	-0.2913	0.0914125	-2.08647	-3.11235	7.05815	1.33796	-1.59463	2.05914	-3.67978	4.04888	0.884704	5.61906	-1.64582	4.7695	-2.52068	3.32108	-1.3003	-1.77612	-2.20293	-1.93458	2.48002	3.82629	4.18827	-2.57392	1.20491	5.26633
Rhodobacteraceae	#N/A	-0.598577	0.144787	-0.369272	0.0802101	0.0866432	-0.186159	0.101637	-0.538747	0.172084	0.107778	-0.352785	-1.06253	-0.0813456	-0.361333	0.185015	-0.196121	-0.179742	-0.479948	-0.172383	-0.383107	-0.0207114	-0.317577	-0.140526	-0.299771	-2.31492	4.52413	-2.13612	4.17624	-1.74994	3.35532	5.52536	-2.29392	3.23047	-0.955479	-1.78338	8.48532	-2.06224	4.69565	-1.78224	-1.82111	-1.83898	-1.57257	-2.40588	-2.40561	-2.91725	-2.26379	0.359747	5.49052
Tepidimonas	0.00117244	0.536531	-0.0319258	-0.537447	0.0512779	-0.179765	0.0733399	-0.136344	-0.0293372	-0.0298204	-0.352242	-0.248435	-0.741643	-0.589195	-0.374599	-0.338097	-0.53683	-0.0690947	0.0693827	-0.577826	0.19268	-0.265941	0.241579	-0.148704	-0.196111	5.1876	5.74354	-2.30585	3.02955	7.55379	3.72637	2.20519	7.76101	5.01901	5.77853	-1.54854	5.32887	6.45739	-2.65464	8.10502	-1.40711	5.47114	4.72816	3.22921	5.97162	3.98309	8.28671	4.90423	4.31476
Rhodocyclaceae 1	#N/A	-0.00764035	-0.0412487	-0.394175	-0.146286	-0.47057	-0.31413	-0.286782	0.250578	-0.411778	0.242892	5.06363	7.48084	4.39879	-0.287732	-0.0877284	-1.08474	-0.29101	0.051094	-0.460023	-0.874939	-0.281576	-0.219717	-0.453199	-0.596979	-2.11389	-2.40133	-2.18048	-3.40746	-2.0342	-4.01678	-3.33508	-2.44204	-2.84809	-1.1078	-1.91111	-2.81299	-1.9889	-3.15952	-2.23846	-1.89828	-2.11127	-1.91608	-2.27838	-2.51495	-3.45651	-2.10766	-2.73228	4.88501
Rhodocytophaga	#N/A	-0.0622335	-0.191558	-0.509629	-0.0747787	-0.534506	-0.0459566	-0.18775	-0.652986	-0.202663	-0.446217	-0.398021	0.14476	0.060432	-0.550769	-0.20696	-0.0745443	0.27096	-1.00753	-0.0268445	-0.234083	0.104923	0.0791909	-0.463071	0.481167	-2.29497	3.2967	-2.44523	-3.40666	-2.04085	-3.45745	3.46921	-2.35909	-2.95359	-0.799335	-1.48865	-2.8323	-1.91034	5.73863	-1.79717	-1.40887	-2.07263	-2.47871	4.84108	4.12904	-3.17722	-2.2491	-0.776357	5.25442
Aeromonas	0.0013576	0.385147	0.14954	0.0462045	-0.160187	-0.108588	-0.769477	-0.583655	0.207335	0.0119605	-0.207906	-0.456402	0.334431	-0.286312	-0.268087	-0.424192	-0.571151	0.0574615	-0.125878	0.217955	-0.834796	-0.28737	-0.0550178	-0.0910073	-0.219545	4.07921	7.25781	3.90251	4.64201	-1.47531	4.6641	8.46864	5.71771	6.5803	4.25214	-1.55165	-2.33431	-2.03212	3.86158	4.78904	-1.53071	3.08747	-1.63629	-2.74725	4.21718	3.53911	4.08949	3.76624	5.00708
Meiothermus	0.00147001	-0.0382276	-0.529668	-0.124557	-0.460213	-0.155559	0.0524144	0.093585	-0.460672	0.186277	-0.494913	-0.293365	-0.506361	-0.354585	-0.069292	-0.0439639	-0.344989	0.170264	-0.289614	-0.00118931	-0.580926	-0.162401	-0.275364	-0.600449	-0.746923	4.44815	5.03043	5.66791	4.81604	5.57225	4.19103	4.9251	5.70185	6.73319	-2.01488	5.7075	-2.6997	6.08244	2.88781	5.80976	-1.7685	4.70127	-2.11361	4.47044	4.57149	-3.59403	6.94192	4.63074	4.45844
Delftia	0.00147251	6.11995	-0.745456	-0.21153	6.68812	-0.28788	6.85277	5.683	6.40137	5.48836	0.35204	-0.675408	-0.692425	4.6352	4.90131	5.97183	-0.299076	4.47613	-0.468966	6.31254	-0.787201	-0.24997	4.128	3.38679	5.81075	-2.39927	-2.94773	-2.99545	-3.69498	-1.85521	-3.58015	-3.5805	-2.41411	-2.97582	-1.6081	-1.75096	-2.49473	-1.90608	-2.6307	-1.52609	-2.11183	-1.99927	-2.13819	-1.84786	-2.95718	-3.02495	-2.67954	-6.26382	5.00035
Cutibacterium	0.00158632	-0.598603	-0.139137	-0.821334	0.201819	0.129129	-0.28011	-0.134262	0.0946066	-0.183202	-0.149104	-0.0818109	-0.258844	-0.202918	-0.239781	-0.144162	-0.227692	-0.116504	-0.227305	-0.0687431	0.431925	-0.000926625	0.0011715	-0.355719	-0.285044	-2.14307	2.02697	4.88816	3.84599	5.5932	0.301845	3.8844	-2.33584	2.59873	5.12631	6.8789	3.7115	5.10047	-2.39356	6.95089	3.98359	4.1827	6.75051	5.55399	6.87884	5.66454	-2.29078	4.44543	4.26071
Rubellimicrobium	#N/A	-0.811291	-0.285784	-0.194559	-0.413057	-0.819765	5.27278	-0.128105	0.0375045	-0.502711	-0.042206	-0.0264825	-0.393871	-0.165167	-0.114493	-0.782148	-0.468925	-0.279632	4.00496	-0.115732	-0.412998	0.233366	-0.335694	5.99358	-0.199266	-2.62366	1.93047	-2.00823	5.82383	5.89121	-3.47691	1.41834	-2.2408	1.13168	-1.75309	-2.01287	-2.89328	-1.93936	-2.12679	3.80479	-2.025	-2.09468	-1.8888	3.92886	-2.40994	6.27056	-2.71497	-0.241787	5.66399
Cohnella	0.00187737	-0.320969	4.05255	2.894	6.08142	-0.267531	4.5555	-0.244958	4.56326	4.63423	-0.269736	-0.355195	-0.632751	6.89009	4.20885	-0.162439	-0.975367	-0.360483	-0.118126	-0.140456	2.88438	4.57835	6.30258	3.46892	3.88818	-1.99055	-3.05866	-2.25015	-3.66455	-1.59338	-3.30951	-3.37423	-1.86232	-2.86115	-1.14253	-1.40629	-3.05102	-1.15963	-2.68589	-1.59371	-1.558	-1.91371	-1.93721	-2.26105	-2.14173	-3.23258	-2.56042	-5.12978	4.68027
Ruminococcaceae 1	#N/A	0.16718	-0.395692	-0.3885	-0.391034	-0.301293	0.157724	-0.0500014	-0.101992	0.0274128	-0.276693	-0.27983	-0.316338	-0.206044	-0.391303	-0.439634	-0.904248	-0.193014	-0.0760401	0.0936114	-0.461778	0.105178	-0.158092	0.153464	-0.389539	-1.60055	-2.62793	5.06206	2.39139	-1.56683	1.81259	-3.64882	-2.49395	-3.41561	-1.5662	-1.77669	-2.4605	-1.97233	-2.45996	-2.21996	-1.61872	-2.48098	-1.98175	-2.08255	-2.1341	-2.71546	-2.39555	-1.42304	4.79916
Cupriavidus	0.00225107	4.19898	-0.251177	3.23749	5.13981	4.18284	-0.112931	4.82943	5.15362	4.65096	0.100177	-0.390467	4.96839	4.29542	4.44383	5.29301	-0.290223	-0.249122	4.49652	0.329751	6.28623	0.0449616	0.410488	5.73071	2.82956	-1.96183	-2.98873	-2.07803	-3.32349	-2.19113	-3.47101	-3.54363	-2.72948	-2.92622	3.83474	-1.92272	-2.89296	-2.03241	-2.20534	-1.52447	-2.30642	-2.21108	-2.30832	-2.37185	-2.77458	3.99256	-1.75644	-5.39257	4.81501
Solirubrobacter	#N/A	-0.307543	-0.269986	-0.181059	-0.47451	-0.657438	-0.11537	-0.68791	0.237619	-0.0170383	-0.182273	-0.24054	-0.389432	-0.218231	-0.351942	-0.113067	-0.209995	0.0476753	-0.074738	-0.479773	-0.203646	0.295051	-0.153392	-0.610499	-0.517324	-1.85557	-2.6724	-2.4874	-3.52421	-1.80657	-3.07777	-4.1662	-2.8969	-3.43382	-1.25366	-2.10464	5.61819	-2.37158	-2.32838	-2.21316	-2.44032	-2.15045	-1.87591	-2.00534	-2.7509	5.2136	3.46123	-1.36091	5.08396
Sphingobacterium	#N/A	-0.373082	-0.22747	-0.384772	-0.197523	-0.377692	-0.543799	0.0314654	-0.645688	-0.0614961	0.274723	-0.809614	-0.00379459	-0.0164136	-0.616208	0.192547	-0.140449	-0.359292	-0.70037	-0.171466	-0.00630522	0.0154261	0.152999	0.256869	-0.0263849	0.319846	-2.92389	-2.15613	4.41301	4.69309	-3.49278	-3.30592	-2.06217	-3.17636	-1.77752	-2.19338	-2.827	-2.12382	3.53404	-1.25736	-1.388	-2.33975	4.42894	-2.84574	-2.49313	5.60778	-2.66883	-0.700597	5.2763
Mycobacterium	0.00259341	-0.170313	-0.42984	-0.785629	-0.324293	0.201446	-0.343905	-0.0755415	-0.156706	-0.0753328	0.0911126	-0.24016	-0.20833	-0.329505	-0.0806875	0.116715	-0.436654	-0.844021	-0.189115	-0.309279	-0.182551	-0.10021	-0.380985	-0.00494444	-0.592731	-1.49114	2.2739	-2.29102	1.84265	-1.33317	4.54628	-3.40418	-2.40628	4.01315	-1.17564	6.68852	6.85531	7.72688	5.89462	6.30487	-2.24978	-2.18761	5.92081	4.90524	3.9995	3.20513	6.4977	3.75496	5.5135
Lachnospiraceae 2	0.00418185	0.0426989	-0.294817	-0.211492	0.111996	-0.666441	-0.438446	-0.215502	-0.474782	-0.350459	-0.184005	-0.432819	-0.200494	-0.60927	2.93775	0.0450997	-0.4697	0.0176641	0.184221	-0.0993299	-0.435628	-0.482821	-0.178049	-0.231036	-0.32976	1.94311	3.34017	6.71965	5.76677	4.97363	5.89997	3.83348	-1.53517	2.92195	-1.56996	-1.71267	-2.71492	-1.79641	-2.4998	-2.06349	-2.34846	-2.72289	-1.59888	-2.80798	-2.31057	-3.04397	-2.58509	0.430182	5.46302
Brevundimonas	0.00468962	7.52552	7.24944	6.13269	7.43937	7.28108	5.40505	3.8901	5.78064	-0.675634	6.92866	7.63443	6.49603	8.45931	6.06182	6.36315	2.18641	4.37215	7.54619	7.61521	6.11324	7.64143	8.19476	8.44987	6.30476	4.77453	6.04456	2.23723	5.28944	5.62757	3.47651	-3.24643	6.18856	5.80436	5.48986	-1.89944	8.15832	7.45984	-2.78065	-1.43371	-2.08697	-1.82546	4.76663	3.34426	5.26018	4.28113	-2.64675	-2.49576	4.62298
Sphingopyxis	#N/A	-0.687621	-0.0247831	-0.72926	-0.481906	-0.498225	-0.230555	-0.286572	0.162611	0.00448251	-0.12099	-0.41566	-0.623781	6.18375	-0.247896	0.307363	-1.20983	-0.179561	-0.357755	-0.571397	0.122987	-0.593631	-0.0920619	-0.587887	-0.717746	-2.54469	-2.74058	-1.96409	-3.50698	-1.83157	-3.23879	-3.40899	-2.404	-2.63758	-1.28042	-1.76006	-2.15844	5.26003	-1.90652	-1.96109	-1.51255	-2.05327	-2.09126	-2.14163	-2.37423	1.52107	-2.67985	-1.80893	4.71648
Alloprevotella	0.00533086	-0.12465	0.0258227	-0.350391	0.369537	-0.785385	3.10578	-0.281592	-0.0404793	-0.135368	-0.223489	-0.190918	-0.36208	-0.718126	0.0776387	0.305884	-0.206133	0.345658	-0.0390547	0.156152	0.0526883	0.117683	0.107793	-0.156	-0.483459	6.61399	3.92834	8.0115	2.43299	3.29943	3.09957	-2.82842	6.36516	3.76349	5.47631	-1.56556	-2.49892	5.51462	-2.12154	-1.85318	-2.03958	-2.39475	-1.83027	-2.88461	5.75664	-3.45458	-1.79229	2.04584	5.82489
Staphylococcaceae	#N/A	-0.355176	-0.140859	-0.536023	-0.0479022	-0.171982	-0.385417	-0.179185	-1.1606	-0.0375308	-0.497733	-0.710572	-0.713267	-0.209847	-0.809755	-0.275284	-0.295621	0.0245303	-0.269943	-0.409551	-0.390837	0.119056	-0.275192	-0.104342	-0.553066	3.91621	2.99187	-2.50794	-3.37711	-1.51222	-3.84228	-3.28417	-2.03267	1.90499	-1.59591	-1.89874	-2.02351	-1.66534	-2.10869	-2.31082	-1.74365	-2.15375	-1.89764	-3.0134	-2.45018	-3.00067	-2.12527	-1.27729	4.64037
Xanthobacteraceae 2	0.00606979	0.0468008	0.0899375	-0.135908	-0.527855	-0.378898	-0.282368	0.0344584	0.0309508	-0.125371	-0.0429367	-0.642412	1.93609	-0.0994975	0.461289	-0.644383	-0.303018	0.198301	-0.0847492	-0.0635054	-0.449353	-0.200925	-0.2168	-0.517585	-0.487891	-1.92967	3.97462	-2.28136	-3.26398	-1.77326	1.58949	3.36403	7.06429	2.00102	-0.880252	-1.5046	6.38297	6.33806	3.21069	4.32495	6.277	-2.34529	5.76428	2.94538	6.68136	6.19053	6.89466	3.70684	5.06564
Niabella	0.00612061	0.0303201	2.37361	4.34634	6.36948	-0.179741	-0.270386	0.00603115	0.138416	-0.656737	-0.131025	5.26566	-0.01735	-0.423306	-0.682629	0.386711	-0.162463	0.0482648	5.92353	6.35148	5.46656	-0.195082	-0.199876	5.63921	4.54068	-2.23556	-2.70823	-2.26433	-3.14414	-1.70119	-3.7271	-3.7887	-2.42777	-3.72247	-0.964893	-1.93048	-2.40256	-1.69968	-2.17947	-2.06428	-1.98931	-2.45217	-2.21785	-2.41881	-2.31949	-3.37854	-2.26481	-4.63249	4.9739
Methylophilus	0.00621036	-0.401549	0.160014	-0.0438308	-0.188856	-0.417877	-0.363633	-0.197995	-0.310705	-0.523411	-0.274372	-0.0822548	-0.522432	-0.279766	-0.507049	-0.926961	-0.408672	0.0252158	-0.424284	-0.0678136	-0.324881	-0.165088	-0.238418	0.247404	-0.175353	3.93029	2.82564	0.851612	4.8558	-1.17467	3.63529	2.19229	2.49714	3.52819	-0.947013	6.75148	4.69156	7.62172	-2.17926	4.83564	-2.14561	4.47017	4.13938	4.26102	4.99678	-3.49295	4.93092	3.60631	4.44998
Caulobacter	0.00635737	4.97605	-0.37313	-0.0375077	-0.213593	5.16219	2.16016	7.95282	6.86728	6.77773	7.16317	-0.0686505	-0.128817	5.68518	-0.554912	-0.160025	6.11259	0.057423	4.85917	7.74631	6.50115	-0.725489	6.04555	5.12718	3.51732	-2.12745	-2.51076	-2.43845	1.44682	5.20041	-3.49144	-3.79748	-1.95139	-3.05263	-1.3177	-1.59767	-2.99532	-2.09408	-2.46605	-1.62105	-1.30307	-2.00195	-1.94282	-2.45912	3.81144	4.31737	-2.6763	-5.4674	5.73814
Neisseria	0.00688753	-0.222279	0.0286054	-1.01166	0.185173	-0.934384	-0.337418	-0.795151	-0.0560243	-0.275135	-0.023153	-0.954934	-0.0490359	0.428532	-0.509418	-0.7204	-0.444685	0.242815	-0.361535	-0.0581768	0.232514	-0.401075	-0.0997818	0.139887	-0.106796	6.10147	5.85756	3.25112	3.91151	-2.1996	3.36367	5.11319	-2.3975	3.69649	-1.41525	-1.30002	-2.27578	7.65678	4.69691	-1.38539	2.75251	4.71021	6.10814	5.82937	5.10662	5.50519	7.89462	4.34056	4.82206
Tannerella	#N/A	0.0645146	-0.618647	-0.836824	-0.233035	-0.111013	-0.492831	0.220719	-0.22202	-0.261204	0.149997	-0.0908302	-0.575907	-0.509967	-0.0253627	0.210624	-0.224343	-0.356851	-0.626294	-0.122803	-0.163003	-0.28428	-0.215232	-0.668425	0.206333	-2.49393	-2.90798	-2.51708	-3.61399	-1.3869	-3.82083	3.21459	-2.15982	-0.0191197	-0.761522	-1.75409	-2.50329	-2.11127	5.49817	-1.93965	-2.16531	-2.39995	-2.33688	-2.57175	-2.39827	-2.63006	-2.33612	-1.49656	4.74404
Methylopilaceae 1	0.00766474	-0.668108	-0.400559	3.78981	3.73395	-0.282944	7.33522	4.07806	-0.096079	0.218228	6.12279	2.06247	-0.273654	2.30901	4.55678	3.08485	5.7713	-0.0270778	-0.410333	-0.0742978	-0.0693175	-0.3861	-0.0491354	-0.0256177	-0.0411858	-2.37117	-2.39725	-2.3243	-3.22363	-1.59658	-3.42209	-3.8624	-2.2918	-3.23798	-1.78914	-1.91543	-2.4452	-2.37888	-2.01894	-2.35638	-1.4	-1.72771	-1.67326	-2.33553	-2.20449	-2.79911	-2.37618	-4.32448	4.78494
Tepidiphilus	#N/A	0.125122	0.081864	-0.510103	0.31376	-0.595171	-0.0884295	-0.316104	-0.0649292	-0.17945	-0.609566	-0.0163627	-0.436288	-0.344669	-0.0970677	-0.404773	4.67923	-0.030446	0.497838	-0.292583	0.145992	-0.0675375	-0.442463	-0.517713	-0.384352	-2.35864	-2.32667	-1.98542	-3.11924	-1.97345	-3.83006	2.34588	-3.16739	0.260126	-1.53955	-1.59867	-2.39093	-2.01487	-3.39543	-1.76584	4.83418	-2.31435	-1.60572	-2.01543	-2.44021	-2.72501	-2.40523	-1.73534	4.66162
Tepidisphaerales	#N/A	0.108508	-0.514683	-0.0746722	-0.209601	-0.108065	-0.330616	0.0157306	0.192323	-0.130171	5.72055	-0.0107174	-0.661808	-0.359309	4.01551	0.384821	-0.512983	0.106283	-0.147767	0.383943	-0.438237	-0.36183	-0.0223871	-0.076748	5.65568	-1.94881	-2.25761	-2.00138	-3.22168	-1.55296	-4.16139	-3.29673	-2.00019	-3.07328	-1.41492	-1.39896	-3.12932	-1.9185	-2.6229	-1.50615	-1.95397	-2.06817	-2.33219	-2.43222	-2.7842	-3.09345	-2.64258	-2.89669	4.64346
Thermicanus	#N/A	-0.219618	0.440068	-0.966083	-0.68564	-0.194576	-0.408592	-0.540667	-0.172431	-0.0778775	-0.885614	-0.308976	-0.445439	-0.027543	-0.350232	0.172223	-0.447789	-0.539341	-0.464923	-0.0166149	-0.280835	0.091617	0.172197	-0.295823	-0.0583097	-2.52497	4.43953	-1.81046	-3.3735	-1.44443	2.06793	-3.25143	-1.8614	-3.51252	-1.22862	-2.26275	-2.40145	-2.21043	-2.33125	5.46684	-1.64108	-2.34993	-2.11902	-2.67644	-2.22557	-3.33387	-2.80314	-1.41128	4.92516
Thermoactinomyces	#N/A	-0.279965	-0.457458	0.0412422	0.131211	-0.522343	-0.0784941	-0.231737	-0.186162	-0.64462	-0.0854111	-0.683455	0.0709579	-0.281587	0.138923	0.0589073	-0.207564	0.0346025	-0.278589	-0.288357	-0.0317294	0.0849666	-0.2845	0.252282	0.0734952	-2.75038	2.94348	-2.40356	-3.82526	-1.74941	-3.7073	1.87757	-1.97552	-2.66587	-1.08646	-1.77079	-2.99969	-1.51392	6.94661	-2.40068	-1.10356	-1.68145	-1.78423	-2.35298	-2.14791	-2.70418	-2.59674	-1.34374	4.7271
Turicella	#N/A	0.220639	-0.308544	-0.612251	0.140682	-0.219775	0.122671	-0.597395	0.0872783	-0.517939	0.30354	-0.614324	0.0389845	5.16384	0.000561182	-0.00325235	-0.722292	0.0401232	0.113341	-0.441095	-0.364191	-0.429024	0.194212	-0.138484	-0.335097	-2.13175	3.90811	-2.35408	1.44687	-1.42909	-3.56256	-3.29555	-2.09485	2.22868	-1.24436	-1.12271	-2.50314	-2.09712	-2.60609	-2.07209	-1.47898	4.05993	1.87786	-1.81848	-2.64519	-2.94554	-1.85627	-0.976771	4.99445
Turicibacter	#N/A	0.492314	0.201378	-0.398683	-0.502986	0.00661839	-0.174791	0.0787495	-0.604798	-0.824126	0.16107	-0.378438	-0.944867	0.170868	-0.896406	0.00645006	-0.536908	-0.892303	-0.683299	-0.139757	-0.105837	-0.09796	0.138088	-0.263588	-0.369912	-2.3519	-2.83124	-2.45508	3.30011	-1.75754	4.1844	-3.40408	5.32143	-3.02168	-0.869486	-1.33671	-2.86302	-1.8345	5.46073	-1.78825	8.33734	-1.82089	3.99615	-2.46459	-2.63575	-3.33716	-2.57545	-0.430622	5.64411
Veillonella	#N/A	-0.162514	-0.455178	-0.261543	0.344222	-0.252798	-0.323596	-0.329586	-0.13084	-0.536097	-0.591175	-0.476231	-0.840958	-0.826021	0.0417218	0.092235	-0.315249	0.356064	-0.188141	-0.43755	0.0761089	0.331341	-0.338097	-0.615728	-0.659773	5.12853	-2.76989	-2.25245	2.77042	5.16681	0.906094	1.32002	5.32793	-2.72711	1.13299	7.65995	-2.82749	-1.9417	2.61373	-1.78588	4.66994	2.97444	4.05759	4.45998	4.75773	3.32965	-2.17757	2.72836	4.79604
Vibrio	#N/A	-0.477378	0.336984	2.12499	4.03224	-0.439076	0.0179837	-0.944059	-0.210443	2.10949	-0.604155	-0.618851	-0.569416	-0.236751	-0.198799	5.2345	-0.576826	0.0818766	5.31653	0.188476	-0.133814	-0.181676	-0.0250931	5.94416	-0.702123	-1.61421	-2.77513	-1.80732	2.02724	5.0212	-3.66829	-3.65021	5.53579	-3.27832	-0.992198	-2.05069	-2.43467	-1.90558	-2.41782	-2.214	-1.76076	-1.62331	-2.51389	-2.37563	-2.13548	-2.97493	-2.41402	-2.49538	5.25053
Williamsia	#N/A	-0.390873	0.179347	-0.56619	-0.0330198	0.176846	-0.30827	-0.551564	-0.344629	0.278721	0.236315	-0.177833	-0.877108	-0.911743	-0.14265	0.26929	-0.34855	-0.898978	0.0892804	-1.27609	-0.208464	-0.0160714	-0.0237241	0.123703	0.0144845	-2.63892	2.55486	-2.43772	0.498773	-1.64386	2.77348	3.34302	-2.41038	-2.67208	-1.12899	-1.69059	-2.18228	-2.28634	4.51408	-2.47324	6.79923	6.66446	-2.14222	-2.1604	-2.68708	-3.30713	-2.09283	0.0363672	5.31526
Xanthobacteraceae 1	#N/A	-0.366626	-0.319985	-0.542225	0.197254	-0.0192452	0.0687393	-0.456628	-0.159493	-0.0576549	0.0932443	-0.986607	-0.707848	-0.673591	-0.875683	-0.65853	-0.183336	-0.571508	-0.107499	-0.287586	0.293126	0.0792657	-0.294413	-0.507419	-0.237677	-2.39137	-2.92061	-1.79835	-4.0738	-1.48027	-3.43574	2.35081	-2.60288	-3.15679	-1.20828	7.67259	-2.12606	-2.14242	-2.05437	-1.61032	6.31344	-2.4483	-1.65572	5.04725	-2.56264	-2.99471	-2.6386	-0.896715	5.41206
Legionella	0.0100792	-0.691321	7.32506	7.577	5.5906	6.66309	7.4683	7.56339	4.82498	2.21116	7.71876	5.82323	5.07791	6.00692	-0.162391	0.159265	-1.01151	0.396362	-0.343963	6.21153	5.86399	7.78749	-0.0825948	-0.14722	3.87786	-1.80823	4.07813	-2.22628	-4.59977	-2.08897	2.47689	3.61511	-2.50694	1.88239	-1.23095	-1.57764	-2.62342	-1.99654	3.959	-1.7869	-1.98915	5.92312	-1.88496	3.43116	-2.49114	-2.72812	-2.16275	-4.60946	5.96393
Xanthomonadaceae 1	#N/A	-0.382883	-1.12539	-1.08641	-0.278358	6.15307	-0.234187	-0.410723	-0.434095	-0.488041	6.10507	-0.959438	-0.583686	0.00477561	2.21455	0.0916931	-0.547526	-0.227343	-0.331483	0.174869	-0.0185986	-0.0687054	-0.904103	-0.768711	-0.0153359	-2.14001	4.16346	-2.7111	-3.59814	-1.45278	-3.30544	3.02288	-2.46011	1.95206	-1.30803	-1.52969	-2.38046	-1.92892	-2.09651	-1.81673	-1.8752	-2.20082	-1.75905	-2.05831	-2.8947	-2.68469	-2.62688	-1.75775	4.95509
Xanthomonas	#N/A	-0.295694	-0.309471	-0.158537	-0.0590782	-0.288494	-0.139749	-0.791544	-0.331756	-0.309908	0.319851	-0.0100111	-0.263334	-0.0854183	-0.705325	-0.0706723	-0.354014	-0.595127	-0.477301	-0.109038	-1.07043	-0.165727	-0.0596359	-0.801502	-0.24024	-2.104	-2.43041	-2.5022	3.10259	-1.93719	2.77237	-2.776	-2.23326	-3.18175	-1.03563	-1.782	-2.39735	-1.83236	-2.2196	-1.81558	-2.1114	-2.81803	4.28083	-2.26466	-3.2266	3.53972	3.45074	-0.649597	4.99619
Acidibacter	#N/A	0.704386	-0.456504	-0.736452	-0.20132	-0.161488	-0.456452	-0.0306811	-0.182492	-0.0864852	0.697988	-0.0894481	-0.138765	-0.769682	-0.441062	0.272789	-0.409427	-0.308206	-0.203819	-0.214047	-0.182452	-0.429276	-0.547973	-0.0933291	-0.396493	-2.38442	-2.7977	-1.89548	3.24485	-1.76154	-3.29943	-3.92084	-2.78245	3.75225	3.90132	6.75878	6.22525	-1.79888	-3.01861	-2.11579	-1.49768	-1.98776	3.62083	-2.43929	-2.64259	4.185	-2.11065	0.1959	5.50947
Rhizobiaceae 1	0.0112572	-0.162166	0.119225	-0.998515	-0.118169	-0.353057	-0.273141	-0.471243	-0.224613	-0.315799	-0.00917473	-0.591956	-0.217564	-0.127514	0.026765	0.0548539	-0.565206	0.0755141	0.0484931	-0.511673	-0.0335707	-0.0369881	-0.181948	-0.613539	-0.0646712	3.08636	4.76307	5.43555	1.26275	-1.25012	4.21867	4.6481	3.20867	3.11636	-1.45206	-1.97366	7.88075	-1.77323	5.3751	-1.48437	4.91677	7.49722	6.85376	6.74532	5.09822	4.3316	-2.68074	4.05192	4.71394
Aerococcus	#N/A	-0.670289	-0.345752	-0.988822	0.0907192	-0.115682	-0.511208	-0.314137	0.0641745	0.0324513	-0.526966	-0.451097	-0.55966	-0.306131	-0.776173	-0.512371	-0.643259	0.0440048	-0.275057	-0.270108	-0.473864	0.0726588	-0.569171	0.00488861	-0.192857	-1.5515	2.40288	3.53511	2.53031	6.74513	4.31081	3.29187	-2.72937	3.72203	-1.71855	6.95227	-2.60413	6.09297	3.41156	-1.75257	-2.02597	-1.94951	-2.2258	-2.21709	4.5763	7.33387	7.36558	3.01705	5.56038
Alcaligenes	#N/A	-0.941817	-0.815131	-0.623918	0.0899363	-0.503992	-0.172003	-0.193088	-0.25968	-0.459979	-0.0244016	0.0437563	-0.315626	-0.556526	-0.834716	-0.539006	-0.950003	0.087748	-0.887351	0.0549489	0.138702	-0.472887	0.492912	0.0147574	-0.283769	-1.84492	-2.88973	-2.1834	-3.8039	-1.55567	-3.37761	-3.58307	6.22392	-3.14563	-2.04335	-1.34508	-2.23773	-2.10573	-2.55242	-1.93485	-1.74749	-2.15292	1.70787	-2.52919	-2.79766	-3.0551	5.6289	-1.49221	4.96113
Alkaliphilus	#N/A	-0.500373	-0.141556	-0.81256	0.0963887	-0.148583	0.398546	-0.59523	-0.248254	-0.30516	-0.269577	-0.540582	-0.328734	-0.456921	0.26779	0.0174061	-0.529517	-0.0447391	-0.193501	-0.13263	0.0229537	0.484659	-0.545742	-0.0998727	-0.976934	-2.10618	1.52404	-1.92181	-3.86305	-1.94474	-3.4173	3.33066	-1.98077	2.32997	-1.48585	6.83508	-2.7859	-2.25422	4.39508	5.63836	-1.79792	-1.75936	5.20266	2.82774	4.71018	2.86139	-1.88135	1.23093	5.30146
Anaerolinea	#N/A	-0.117139	0.192391	-0.184712	-0.437653	0.280088	-0.119181	0.0118506	-0.0427248	-1.03919	-0.468986	-0.0997862	-0.617553	-0.512887	-0.471568	0.160671	-0.772052	-0.148122	-0.52014	-0.308486	-0.35096	0.179548	-0.368521	-0.546154	-0.471506	-2.37053	-2.63261	-1.77013	-3.8953	-1.89451	-3.58966	2.31448	-2.51038	0.292523	-1.91083	-1.62042	-2.36503	-2.12751	-3.23516	-2.49979	-1.53185	-2.20706	-2.40953	-1.62607	5.64596	-2.837	-2.31333	-1.50067	4.68074
Anaerolineae 1	#N/A	-0.544825	-0.811359	-0.828786	-0.151717	-0.0219653	-0.307844	-0.33648	-0.59785	-0.340833	-0.21546	-0.225382	-0.277838	-0.900634	-0.632559	-0.339827	-0.617194	0.11205	-0.198209	0.0713322	-0.273529	-0.583407	0.389043	0.353478	-0.126282	2.44852	2.9473	-2.08574	2.10262	-1.93436	-3.61154	-3.71922	-1.90451	-3.05108	-1.40163	-1.37957	-2.67664	-2.04892	-2.61066	-1.3693	-1.48727	-2.17679	-2.0844	-2.27115	-2.31961	-3.4286	-2.11731	-1.32691	4.59024
Anaeromyxobacter	#N/A	0.0140907	-0.420681	-0.847644	-0.102071	-0.192944	-0.331702	-0.158771	-0.27213	-0.142502	0.00532887	-0.617065	-0.426515	-0.126378	-0.297526	0.00367009	-0.0652452	0.118902	-0.499714	-0.151078	-0.190077	-0.420551	-0.127881	-0.232029	-0.0856703	-1.95829	-2.84889	-2.5732	-3.126	-1.53893	-3.7501	-4.31383	-2.22914	-3.08092	-1.20885	-1.68657	-2.51694	-1.53769	3.55517	-2.26848	-1.51193	-1.75437	-2.03399	-3.16176	-0.445414	5.81874	-2.35197	-1.5134	4.72274
Stenotrophomonas	0.0119579	7.46247	7.98312	7.31831	8.28285	3.82888	7.15425	8.48303	8.25038	7.89172	7.98357	6.34421	8.15669	8.06341	12.1103	7.99177	10.8127	9.76446	8.54652	7.49011	7.17892	8.347	7.48932	6.64282	8.88303	8.6713	9.81059	9.0092	9.22933	10.0019	9.58016	7.76729	10.3716	9.89579	10.1788	9.34392	8.57672	9.95023	8.52139	9.20975	9.09431	7.90653	8.88094	7.63772	8.26045	6.61019	8.05569	1.02784	1.6218
Arcobacter	#N/A	-0.0359825	-0.343937	-0.143532	-0.907314	-0.319807	-0.384811	-0.544022	-0.41	0.222866	0.130549	-0.319316	0.0623071	-0.306794	0.09119	-0.0646707	-0.417192	-0.431656	-0.943564	-0.389033	0.162697	0.118751	-0.259956	-0.0869146	-0.186841	-1.57761	-2.61129	-2.08987	0.99533	-1.85712	-3.66186	2.2659	-2.74529	1.24653	4.67128	-1.67571	-2.57742	-1.83361	-2.59381	-1.80324	-1.96211	-1.91598	-1.28171	-2.01115	-1.97841	-3.35408	-2.61484	-1.27127	4.52537
Azospira	#N/A	0.0143099	-0.0339714	-0.142795	0.0623678	-0.405529	-0.30763	-0.0567461	-0.273552	-0.182637	-0.383641	-0.681022	-0.056428	-0.234827	-0.312666	0.229679	-0.24939	-0.12409	-0.157769	-0.558842	-0.241075	0.139795	0.624772	-0.361269	-0.367138	-2.08509	-2.80725	-2.42215	-4.09486	-1.84414	-3.94779	2.09803	-1.86372	0.178774	-1.00328	-1.9028	-2.29081	5.38572	-2.20965	5.46342	-2.00931	-2.35635	-1.42791	-2.49133	-2.24288	-2.43629	-2.12019	-1.23599	4.93333
Bdellovibrio	#N/A	0.135486	-0.379593	-0.302884	-0.438161	-0.556514	0.154519	-0.182494	0.00524206	-0.125391	-0.00340699	-0.184502	-0.627149	0.473854	-0.222424	0.147687	-0.423573	0.179016	-0.0165893	-0.220668	0.0288816	-0.238137	-0.0116975	-0.369969	-0.562204	-2.54111	-2.89487	-2.29934	-3.18022	-1.63787	-3.74224	-3.30066	5.90742	4.24814	-1.54968	-1.56612	-3.34937	-1.58791	-2.42882	-1.5941	-2.28293	-2.09787	3.03636	-2.04101	-2.30014	6.12445	5.1094	-0.84731	5.33595
Bergeyella	#N/A	-0.157983	0.190208	-0.191664	0.41177	-1.12389	-0.535406	-0.150637	0.18975	0.122463	-0.250265	-0.876557	-0.71177	-0.420458	0.0383805	-0.0669824	-0.420419	-0.428922	-0.32474	-0.152569	-0.511509	-0.561887	-0.86658	-0.459112	-1.10688	1.94625	-2.29527	-2.83975	-3.60715	-1.74488	-3.73316	2.92922	-2.48395	0.180819	-0.909649	-1.62822	-2.98515	-1.70273	-2.42242	-2.18078	-2.19828	-2.29429	-2.04333	-2.15791	-2.67763	-2.8914	-2.07394	-1.55569	4.49036
Borreliella	#N/A	-0.220316	0.0116654	-0.225644	-0.111652	-0.270974	0.00276417	0.0922858	-0.200346	-0.535993	-0.106605	-0.180983	-0.215124	-0.550083	-0.185198	-0.538005	-0.61588	-0.330563	-0.150254	0.330924	0.178185	-0.147016	-0.0107604	-0.613679	-0.242896	-2.18008	-2.82859	-2.38425	-1.13152	-1.86904	1.39804	-3.71247	1.96308	0.974596	-1.31166	-2.10023	-2.61454	-1.63671	-2.75346	-1.80754	-1.53726	-2.32457	-2.04297	-2.95425	-2.75575	-2.4806	-2.13581	-1.37154	4.32713
Brochothrix	#N/A	-0.0357688	-0.101077	-0.244508	-0.343851	-0.168175	0.00993563	-0.268533	-0.336622	-0.569091	0.109614	-0.689729	-0.751601	-0.0825601	-0.371189	-0.221507	-0.900325	-0.419775	-0.55639	0.051255	0.312833	-0.705864	-0.785887	-0.486279	-0.442188	-2.02592	4.8457	-2.75772	1.70478	-1.89407	3.22416	5.32574	5.51171	3.53356	4.49531	-2.0059	-2.89409	-1.92293	-2.8897	-2.12571	-2.37527	-1.92045	-2.37584	4.87423	-2.17286	-2.94187	-1.85562	0.669478	5.5419
Bryobacter	#N/A	-0.192657	0.12971	-0.920472	0.473789	-0.358871	-0.397437	-0.0264889	-0.00290914	0.0944363	-0.130535	-0.378251	0.0184878	-0.116934	-0.592477	-0.235405	-0.442695	-0.282234	-0.135818	-0.169592	-0.875546	-0.1985	-0.347418	0.110155	-0.103219	4.11488	2.48706	-2.47179	1.37221	-1.76607	-3.14952	3.07701	5.18778	2.71839	-1.1134	-2.0252	-3.09352	-2.14255	-3.22607	-1.39301	-1.49406	5.31469	4.1801	-2.17125	3.3371	-2.78372	-2.18216	0.859625	5.04254
Butyricicoccus	#N/A	-0.679722	-0.233756	0.0527164	0.107215	-0.5648	-0.371736	0.264134	0.119251	-0.0414986	-0.0185822	-0.121277	-0.5073	0.406696	-0.168085	0.57495	-0.367368	0.175596	-0.394617	0.176209	-0.336106	-0.340689	-0.109507	-0.555888	-0.692644	-1.99974	-2.78539	3.93542	1.56274	-1.27965	-3.51678	1.80347	-2.35803	-2.98295	-1.33526	-1.99759	-2.21351	-1.40827	-2.95776	-1.83247	-1.92964	-2.25797	-2.25654	-2.1734	-2.80244	-2.57447	-2.4734	-1.35737	4.58134
Candidatus Berkiella	#N/A	-0.00909735	-0.645783	-0.644755	-0.218811	-0.164014	-0.214427	-0.0884565	-0.109346	-0.306474	-0.578115	-0.700353	-0.220067	0.0241314	0.115625	-0.0155173	-0.0602666	-0.0347497	-0.46098	0.0423587	-0.298017	-0.444589	0.192068	-0.140322	-0.0811684	-2.85343	-2.77244	4.54072	2.75278	-1.83925	2.69653	-3.30289	-2.2501	0.0677332	-1.3323	-1.74584	-3.02184	-1.9472	-2.33375	-1.73488	-2.06616	-1.78066	-2.25045	-1.59367	-2.56792	-3.04452	-2.62206	-1.17841	4.56882
Candidatus Paracaedibacter	#N/A	-0.220006	-0.0873765	0.0311987	-0.653033	-0.161775	0.154086	-0.13145	-0.126376	0.0808258	-0.541564	-0.861077	-0.411354	-0.622458	-0.134337	-0.131928	-0.570845	-0.0278315	-0.514302	-0.696231	-0.166187	0.19882	-0.375121	-0.638541	-0.138703	-2.27946	-3.06631	-2.80099	2.28601	-1.3474	-3.57334	2.37618	-2.94716	-0.945237	-1.17224	-1.56609	-2.68032	-2.57195	-2.48454	-1.70942	-1.40642	-2.48727	-1.76588	-2.04684	-3.00039	-2.80352	-2.01502	-1.45119	4.48076
Capnocytophaga	#N/A	-0.798124	-0.377153	-0.550474	-0.249175	-0.642411	-0.181992	-0.488055	-0.0655052	-0.705934	0.0902985	-0.751333	-0.820011	-0.170064	-0.582361	-0.763589	-0.524549	0.352372	-0.673011	0.127239	-0.257578	-0.207508	-0.570427	-0.0784395	-0.349132	2.46264	-2.77447	-1.96028	-3.73482	-1.4727	-3.89409	-3.70882	-1.90536	-3.00868	-1.32751	-1.39773	4.49838	-2.09975	-2.57175	-1.49865	-1.60062	3.33556	-2.31663	2.14518	-2.21802	0.764899	-2.46782	-0.870952	4.82759
Carnobacteriaceae	#N/A	-0.16157	0.036572	0.000601275	-0.750409	-0.101161	-0.538876	-0.598586	-0.817361	-0.0827225	-0.0913627	-0.116865	-0.562994	-0.21507	-0.94774	-0.741696	-0.675201	0.0933357	-0.216357	-0.32832	0.383587	-0.0504937	0.219599	-0.292981	-0.535939	-2.48758	3.60685	-2.70541	-3.59564	-1.66852	2.33761	-3.58736	-2.19053	-3.35362	3.81397	6.17314	4.98883	6.423	4.30129	5.78266	6.61402	5.80292	-2.3139	5.61231	-2.68946	-3.12348	-2.53505	2.49203	6.08933
Catenibacterium	#N/A	-0.350741	-0.268923	-0.254871	-0.169268	-0.687468	-0.107169	-0.134058	0.0669751	-0.414127	-0.485726	-0.388721	-0.697319	-0.787655	-0.0498429	-0.563045	-0.680581	-0.367751	-0.415574	0.0149225	-0.454283	-0.417478	-0.878784	0.0153968	-0.461462	-2.39782	-2.55992	6.20543	-3.56209	-1.33801	1.1292	-3.29701	-2.70595	2.76886	-1.50298	-1.55688	4.2392	-1.61656	3.50221	-2.24743	-1.81307	2.53881	-1.94057	-2.4378	-2.82527	-4.05379	-2.41466	-0.384705	5.12115
Christensenellaceae	#N/A	-0.254406	0.113193	-0.0850602	-0.12806	-0.490605	-0.767367	-0.563194	0.047054	0.024775	0.0344192	-0.362604	-0.808027	-0.124488	-0.354253	0.286312	-0.782034	-0.177667	-0.480846	0.0996255	-0.248012	-0.372898	-0.843738	-0.540007	-0.242289	4.93322	1.77723	4.63098	2.68577	-1.47107	1.27487	2.25706	-2.89984	-3.54161	-1.67151	-1.86599	-2.09369	-2.16036	-2.66764	-1.76415	-1.82455	-1.91083	-1.63788	-2.5333	-2.35808	-3.1246	-2.35089	-0.276012	4.788
Lactobacillales	0.0149597	-0.545709	-0.275778	0.0215343	-0.453201	-0.660347	0.032917	0.0799865	0.21699	-0.37896	-0.440679	-0.967798	-0.173652	-0.14392	-0.0720176	-0.407404	-0.233094	3.03036	-0.532296	-0.0157631	-0.2267	-0.202439	0.394612	-0.537916	-0.537456	4.35446	3.67539	7.73979	-3.6958	-1.91951	2.45722	3.25205	5.3388	3.23683	-1.40246	-1.76739	-2.85327	-1.93576	-2.80424	-1.30303	-2.42654	-2.10817	-1.82042	-2.06408	-2.77823	-2.74072	-2.30758	-0.0412997	5.37334
Lachnospiraceae 4	0.0158724	-0.0977816	-0.00222066	-0.737253	-0.517907	-0.821528	0.101433	-0.171671	-0.0381871	0.311801	0.0296572	-0.453507	-0.307834	-0.758758	0.0759954	0.056105	-0.538149	-0.278452	-0.49597	-0.313952	-0.77567	-0.028094	-0.0096032	0.0690419	-0.0302107	4.67998	2.54792	0.983163	4.16735	-1.48286	1.17197	3.44726	-2.24417	1.33898	5.19719	-2.16119	-2.84507	-2.37778	-2.04118	-1.52951	-2.1156	-1.7037	-2.01095	-2.35497	-2.81075	-2.94638	-1.69288	0.157246	4.76838
Cytophaga	#N/A	-0.453645	-0.201347	0.165577	-0.77375	-0.461563	-0.469455	-0.346701	-0.301604	-0.390342	0.113771	-0.262178	-0.277988	-0.343009	-0.146089	-0.3586	-0.270212	0.152034	-0.0716947	-0.410088	0.175047	-0.0828988	0.0924969	-0.101148	-0.690824	-2.48904	-2.58857	-2.04266	-2.93969	-1.8251	-3.92625	2.94057	-2.37992	-3.11031	-1.80833	-1.95628	-2.69177	5.29167	5.98011	5.91	-2.53703	-2.66312	4.36942	-1.63096	-2.99533	-3.006	-3.03212	-1.00372	5.49382
Defluviicoccus	#N/A	-0.0585668	-0.448017	-0.112864	-0.471585	-0.242107	-0.270465	-0.320737	0.125454	-0.712087	-0.0432325	-0.297845	-0.965632	-0.605261	0.146536	0.172386	-0.351276	-0.319735	-0.684223	-0.33451	-0.524688	-0.246971	-0.385952	-0.0201435	0.0790257	4.55979	3.65696	-2.51567	-3.66906	-1.75958	2.91772	0.721348	-1.98738	1.68682	-1.31948	-1.22973	-2.48159	-2.18213	-3.2485	-1.40987	-2.08682	-1.67641	-2.4899	-2.67561	4.03969	-3.27742	4.51576	-0.06128	4.9067
Dermabacter	#N/A	-0.205445	-0.242578	-0.776458	-0.497881	-0.340638	-0.196315	0.170869	-0.0172272	-0.0309781	-0.613967	-0.309336	-0.243277	-0.11035	0.10242	-0.432888	-0.536541	0.184743	-0.392049	-0.275746	-0.316725	-0.487892	-0.138302	-0.445995	-0.135125	-2.03322	-3.45301	-1.86677	-3.82975	-2.02296	0.967204	4.08096	-2.59066	-2.84862	-1.09427	6.83976	-3.20492	-2.24806	-2.5579	-1.95407	-2.00804	-1.77828	-1.80277	5.40887	-2.80874	-2.74487	7.30871	-0.75076	5.469
Dialister	#N/A	-0.362293	0.0120342	-0.50005	0.110663	-0.0875171	-0.213818	-0.123351	-0.499914	-0.0883938	-0.526317	-0.524693	-0.211385	-0.219431	-0.94329	-0.340748	-0.159853	-0.234932	-0.106759	-0.686291	-0.386845	0.303626	-0.237442	-0.427068	-0.116113	-2.04408	-2.5698	-2.57032	-3.71918	-1.72438	-3.8276	-3.93379	-2.0642	-2.86333	-1.04939	-2.31804	-2.85865	-1.91937	-2.87713	-1.85224	5.5394	3.98942	-1.97951	4.73139	-3.45487	-3.43489	-1.89088	-1.60768	5.12493
Dubosiella	#N/A	-0.0182667	0.0732997	0.0655773	0.0288152	-0.112375	0.0973739	0.107067	-0.170778	-0.637512	-0.352169	-0.699538	-0.0779546	-0.122686	-0.545786	-0.656895	-0.826681	0.0406956	-1.01716	-0.0127766	-0.23442	0.368139	0.225858	-0.174359	-0.575933	-2.52984	-3.29969	-1.95677	-3.57079	-2.04964	0.654367	-3.38519	-3.0706	-3.00626	-1.47851	-1.88892	-2.77735	5.43481	-2.48878	-1.87316	-1.49254	-1.87013	-2.1266	-2.36418	3.01213	-2.85059	5.50747	-1.33937	5.2965
Sphingobium	0.0159202	-0.5513	-0.485979	-0.296525	-0.638439	-0.126301	0.00501869	-0.835353	-0.171425	0.100386	-0.0629078	-0.178805	-0.220501	-0.48228	-0.56662	-0.360842	-0.587685	-0.770631	-0.511982	-0.0882933	-0.135664	-0.431585	-0.143143	-0.442973	0.00623547	-2.19744	-2.63573	-2.12029	-3.52914	-2.27097	-3.5081	1.60182	-2.4055	-2.67918	6.67697	6.82307	3.67799	-1.78195	6.48013	6.43351	-1.42	6.0071	6.54633	2.9769	-2.78055	3.47366	7.82184	2.4071	6.10078
Ethanoligenens	#N/A	-0.424484	-0.056499	-0.722358	-0.721001	-0.889616	-0.0180856	0.0500816	-0.163286	-0.251616	-0.280895	-0.526426	-0.2644	-0.515114	-0.343773	-0.684379	-0.0942336	-0.246021	-0.207993	-0.631076	0.247169	0.122162	-0.459911	-0.00451566	-0.526599	6.11996	4.09943	4.04969	2.36377	-1.75195	-3.71065	-3.36646	-2.23695	2.91986	-1.78025	-1.83162	-3.25461	-1.82015	-2.3329	-1.95165	-2.19471	-2.14791	-1.21019	-2.18846	-2.21612	-3.38159	-2.80474	-0.774343	5.14318
Ezakiella	#N/A	-0.595624	-0.256581	-0.237511	-0.162685	-0.233376	-0.600861	0.277898	0.210618	-0.151443	0.156083	-0.778858	-0.576223	0.0110211	-0.205476	-0.572219	-0.397515	-0.175428	-0.219792	-0.450873	-0.481986	-0.0218458	0.136775	-0.331569	-0.461523	9.04962	-2.77125	-1.62962	3.21264	-1.75828	-2.8155	-3.27567	-1.93486	-0.55386	-1.73445	-1.70462	-2.87139	-1.59911	-1.90068	-1.9406	-1.70891	-2.18405	-1.73638	-2.07199	-2.73862	-2.86444	-2.23149	-1.44596	4.78789
Faecalibacterium	#N/A	0.0925828	0.154894	-0.28782	-0.524204	-0.320707	-0.315014	-0.777165	-0.00284499	-0.161243	-0.0459637	-0.465756	-0.371466	0.0671295	-0.0644527	0.171777	0.155676	-0.138624	0.34716	-0.175585	-0.62934	-0.191411	-0.660534	-0.108388	-0.540893	6.45277	-2.23544	4.2323	-3.72267	-1.59926	-3.71013	0.953282	-2.39782	-3.69309	-1.10426	-1.90704	-2.80466	-1.86242	-2.59739	-1.8315	-2.07443	-2.32089	-1.30785	-2.58769	5.26709	-3.30459	-1.74557	-1.17603	5.30962
Ferrimicrobium	#N/A	0.249632	0.232815	-0.806016	-0.268641	-0.22943	-0.0238881	-0.523031	-0.400096	-0.572953	-1.11383	-0.903631	-0.57905	-0.0191819	-0.608673	-0.513603	-0.335452	-0.0833142	-0.655247	-0.236055	-0.229221	-0.0743756	-0.252798	0.116234	-0.803415	-2.43377	-2.59749	-2.49725	2.0566	-2.01134	-3.24697	3.24027	-2.11144	1.6705	-1.62236	-1.86474	-2.48724	-2.37128	-3.05281	-1.85214	-2.11792	-2.88061	-1.73533	-2.38293	-2.85666	-3.59707	-1.75857	-1.46747	4.58722
Filimonas	#N/A	0.145866	0.0444631	-0.408988	-0.601152	-0.155894	0.48295	-0.34755	-0.275841	-0.59473	-0.531628	-0.841204	-0.731614	-0.185067	-0.392703	-0.526996	-0.677458	-0.366786	-0.605759	-0.207913	0.0272616	-0.0383709	-0.0216489	-0.32282	-0.364352	-1.94632	-2.79323	-1.78998	-3.21079	-1.45932	-3.3934	1.60221	-2.2963	-0.72458	-1.63489	-1.7425	-2.52721	-1.38713	-2.86854	6.01535	-1.985	-2.39089	-2.4126	-2.92961	-3.26452	-3.15957	-1.88536	-1.49793	4.55039
Fimbriiglobus	#N/A	-0.269843	0.282622	0.371553	-0.403805	-0.856403	0.193166	0.411004	-0.298761	-0.23612	-0.187207	-0.521105	-0.426395	0.038729	-0.489582	-0.408843	-0.343721	0.266267	-0.630879	-0.183166	-0.0507715	0.0872363	0.0460203	-0.551198	-0.481447	-2.09899	-2.60416	-2.31079	2.15675	-1.86079	-3.80429	-3.43256	-2.7176	0.172061	-1.60543	-1.86378	-2.77779	-2.80478	-2.60327	-1.70243	-2.10776	-1.38359	-2.59597	-2.40004	-2.32576	6.43706	-2.90402	-1.52599	4.70649
Fournierella	#N/A	-0.248145	-0.203458	-0.35745	0.121075	-0.198473	0.0434869	-0.314777	-0.275526	-0.0792219	0.553379	-0.373155	-0.325132	0.13606	-0.562007	-0.114097	-0.346155	-0.248826	-0.209987	0.391758	-0.412874	-0.675751	-0.678725	-0.587988	-0.223537	-2.71714	2.99822	7.02343	0.998255	-1.56404	-3.52004	-3.34897	-2.14603	0.759462	5.50355	-2.03854	-2.70385	-1.75746	-2.39445	-1.73914	-1.66385	-1.7603	-2.36586	-2.08599	-2.87408	-3.33645	-2.17491	-0.933803	4.9568
Gaiella 2	#N/A	0.404319	0.482062	-0.0578429	-0.361109	-0.351176	-0.517399	0.252089	-0.301371	-0.500319	-0.223476	-0.749821	-0.528219	-0.369035	-0.736791	0.0176804	-0.710532	0.137133	-0.144151	0.0336234	-0.225014	0.0376696	0.192041	-0.360539	-0.630215	-1.47339	-2.49132	-2.61412	-3.03015	3.42169	-3.76529	-3.09135	-2.13707	-2.81132	-0.967489	-1.77707	-2.69389	-1.5033	-2.21346	-1.58256	4.84702	-1.94531	-2.29335	-2.74658	-2.21952	3.71622	-2.70836	-1.31211	4.91049
Gardnerella	#N/A	-0.412809	-0.0907178	-0.267489	-0.202584	-0.0695331	0.0681597	0.304232	-0.243363	0.303682	-0.0813499	-0.348043	-0.733723	-0.116478	-0.451657	-0.464324	-0.78595	0.304293	-0.383527	0.0716519	0.231126	-0.578413	0.0176761	-0.397965	-0.559502	4.47341	2.76149	-2.17846	-3.04664	-1.79732	-3.52487	-3.66832	4.2856	2.08707	-1.96982	4.90329	-2.9137	-1.81303	-2.04695	-1.57938	-1.75991	-2.03493	-2.3153	-2.58371	-2.6945	-3.17112	-2.32357	-0.839689	5.20902
Gemmata	#N/A	-0.0834674	-0.415136	-0.377088	-0.418574	-0.615536	-0.263753	-0.474568	-0.300202	0.124719	0.189097	0.0203765	-0.0766584	-0.598701	0.171392	0.168988	-0.855837	-0.0843585	-0.623005	-0.34608	-0.413122	-0.211891	-0.102832	-0.668621	-0.219803	-2.02748	-3.64666	-2.34135	-3.61885	-0.8696	0.945374	-2.93101	-2.40803	-3.49666	-1.28949	-2.03322	-2.28832	-1.94435	3.85732	-2.15318	-1.87101	-2.3727	-2.3933	-2.92361	4.10378	-2.54914	-3.05111	-1.4245	4.75705
Gemmatimonadaceae 1	#N/A	-0.131068	-0.263809	-0.492435	-0.541192	-0.0436091	-0.202178	-0.489951	-0.121322	-0.561539	0.022992	-0.296586	-0.801962	-0.789142	0.00961643	-0.563523	-0.0707725	0.00294688	-0.422897	-0.0905285	-0.539485	-0.344746	-0.532063	-0.300625	0.0544471	-1.6593	-2.57829	-2.05639	-3.31053	-1.35045	-3.89911	1.2875	5.20519	0.061398	-1.96761	-1.64011	-2.51476	-1.84348	-2.59145	-1.52736	-2.07753	-2.33467	-1.95527	-2.50589	-2.46087	4.61244	4.2571	-0.788424	4.9769
Gemmatimonadaceae 2	#N/A	-0.513681	0.177492	0.210822	-0.846049	-0.176952	-0.285962	-0.432272	-0.461098	-0.19104	-0.294785	-0.780562	-1.12727	-0.280647	0.446969	0.425137	-0.573904	-0.692595	-0.185819	0.113826	-0.507945	0.201837	0.270525	-0.308581	-0.427187	-1.92398	-2.86946	-1.94679	2.19981	-1.63697	3.57712	-3.4598	6.7963	0.672252	-1.36528	-1.53825	-3.363	-2.54025	3.40644	-1.6766	-1.79502	-1.95353	2.59108	3.47518	-2.82381	-3.35429	-2.57182	-0.0582905	5.00592
Gemmatimonas	#N/A	-0.95671	-0.145403	-0.464907	0.137972	-0.474758	-0.312214	-0.171043	-0.585338	-0.583058	-0.0957454	-0.44137	-0.465453	0.262382	-0.347142	-0.108723	-0.485386	0.186816	-0.228646	-0.146858	-0.396912	-0.297788	-0.217618	-0.186988	-0.180715	-2.16682	-2.54955	-2.3565	-3.1944	-1.71609	1.73459	-3.16904	5.89084	-3.78239	-1.49765	-1.79791	2.11313	-1.8972	-3.0598	4.63666	-2.02095	-2.24355	-1.90225	-1.98526	-2.87612	3.53659	-2.09276	-0.851081	5.03868
Humibacter	#N/A	0.289263	-0.0211699	-0.308693	-0.136369	-0.984216	-0.325841	0.118871	-0.331063	0.167102	-0.379939	-0.172144	-0.732261	-0.639936	-0.31158	-0.28371	-0.536173	-0.168385	-0.216946	0.730337	0.0831176	-0.194903	0.366426	-0.182191	0.346523	-2.09318	2.80029	-1.9414	-3.93236	-1.89707	-3.78008	-3.61827	-2.2762	-3.20589	5.60068	5.77151	-2.42045	6.40577	5.11079	5.47966	7.19623	-2.30215	-1.98929	-2.1312	6.34486	-2.66773	5.70476	1.48033	6.3919
Solirubrobacter 2	0.0202185	-0.00873802	-0.349352	-0.0065367	0.461028	-0.475103	-0.165893	-0.67393	-0.114614	-0.315673	0.0984762	-0.43392	-0.555959	-0.603428	-0.261054	-0.233753	-0.412113	-0.22818	0.112938	-0.253556	0.188258	0.0136733	-0.0358279	-0.341036	-0.158214	-2.32249	2.69006	2.35615	2.95345	-1.37613	2.74413	3.78634	5.70936	2.38887	-1.50372	-1.82683	-2.98629	-2.50916	-2.46956	-2.30376	-2.05741	-1.4906	-2.03637	-2.53691	-2.20457	-2.96459	-2.3297	0.0134083	4.85281
Ignavibacteria 2	#N/A	-0.633003	-0.574473	-0.417518	-0.271396	-0.148523	-0.0109816	0.201687	-0.650441	-0.373932	-0.25531	-0.548744	-0.481968	-0.000759531	-0.361825	-0.431689	-0.402533	-0.158296	0.144253	0.14894	-0.0679168	0.147217	-0.229462	0.464429	-0.619789	2.65515	-3.10111	-1.97866	-3.63569	5.36029	1.38889	-3.10711	-2.01094	-3.09356	-1.08283	-1.40191	-3.24144	-1.44166	-2.49925	-1.22812	-1.74641	-1.94817	-1.42572	-1.99897	-2.08326	-2.64374	-2.26674	-1.25219	4.59297
Kineosporiaceae	#N/A	-0.510846	-0.502289	-0.557341	-0.0873361	-0.17088	0.107005	-0.225581	-0.250375	-0.284912	0.253328	-0.18268	-0.0684626	-0.536594	-0.10437	-0.193222	-0.105443	-0.745787	0.136463	-0.140218	0.125959	-0.324904	0.0981779	-0.345968	-0.309102	-1.69904	-2.4923	-2.18102	-3.43758	5.52013	-3.68904	-3.05484	4.38823	2.24423	-1.30637	-0.868484	-2.74007	-2.00832	-2.56496	-1.98215	-1.71299	-2.40495	-2.43883	4.68829	-2.85363	3.89458	-2.33753	-0.711071	5.10683
Sphingomonadaceae	0.0228711	0.0621631	-0.425066	0.18936	-0.298056	0.0401691	-0.210956	-0.661694	-0.570697	0.134115	0.18596	3.7809	2.90623	-0.250274	-0.15758	-0.120997	-0.435067	-0.172666	-1.03992	-0.206208	-0.184716	-0.101242	-0.589806	0.220851	-0.405856	-3.01609	3.45302	-1.65957	4.12351	6.87304	1.70254	4.43899	-2.28379	3.07982	5.01693	-1.83722	-2.54174	-1.75934	-2.07966	-1.79036	-2.05076	-2.37699	-1.69766	-2.97468	-2.52129	-2.70806	-1.84796	-0.245477	5.32647
Kytococcus	#N/A	-0.85757	-0.0863534	-0.775428	-0.225871	-0.089425	-0.574975	-0.168544	-0.788147	0.235453	-0.219686	-0.122397	-0.614113	-0.422893	-0.684197	-0.177893	-0.417102	-0.201044	-0.571689	0.0082012	-0.290192	-0.447943	-0.541639	0.4627	-0.263515	-2.05545	-2.58465	-1.84659	1.2974	5.41283	2.94057	-3.95865	5.51853	-3.58351	4.44945	-2.04481	-2.74525	-1.75293	-2.12338	-2.48214	-2.22831	4.90689	-1.89836	-2.52354	-2.47449	-3.35612	-2.64309	-0.528127	5.50062
Roseomonas	0.024038	-0.237578	5.42346	5.79669	-0.143681	5.05728	4.58006	2.24082	5.65121	4.11361	5.08261	4.75147	-0.821696	5.79254	5.22335	-0.195898	-0.614597	0.0423864	5.9714	6.50014	4.2591	5.74792	3.76118	-0.522476	5.50737	3.9135	2.88925	6.76356	-3.67697	-2.21727	-4.37946	4.48354	-2.43912	3.25094	-1.84018	-2.2134	5.17564	-1.9071	-2.54826	-1.73774	5.8808	-2.40363	-2.46484	-2.28325	-2.53419	-3.36822	-2.46468	-4.09389	5.97615
Beijerinckiaceae 3	0.0246762	-0.0162096	0.369909	-0.786358	0.0914117	9.57421	-0.214867	-0.295524	-0.186257	0.0240642	-0.0467333	-0.301014	4.70687	-0.313911	-0.180222	0.58484	-0.0898932	-0.0665047	-0.798558	-0.490188	-0.45124	0.0412019	-0.366375	-1.02645	-0.550785	-2.11559	3.13245	3.11158	3.18599	4.5177	3.65705	4.46393	-2.75202	2.7807	-1.75587	-2.00713	-2.38522	-1.42537	-2.28009	-1.59152	-1.9568	-2.41411	-2.06498	-2.48746	-2.28017	-2.83531	-2.56546	-0.544692	5.50694
Lachnospiraceae 5	#N/A	-0.0984718	-0.233642	-0.727332	-0.689268	0.00773991	-0.779106	-0.284579	-0.0520353	0.0779671	-0.677786	-0.893582	-0.251389	-0.543831	-0.245495	0.309969	-0.941937	-0.0522058	-0.473968	-0.200081	-0.259726	-0.0387291	-0.291137	-0.138805	-0.42232	-2.26052	-2.67245	-1.96054	-3.32545	-1.49219	-3.60683	-3.3325	-2.12984	-3.28323	-0.817318	-1.79494	-3.14299	-2.00096	-2.52772	5.6882	-1.60023	3.0986	3.90894	-2.16339	4.94336	-2.9881	4.44216	-0.783539	5.31323
Longimicrobiaceae	#N/A	-0.411215	0.12505	-0.529868	-0.289562	-0.280679	-0.47875	-0.621108	-0.334366	-0.552821	-0.197584	-0.481812	-0.322308	-0.42058	-0.436651	-0.495472	0.116939	-0.17799	-0.251229	-0.208683	-0.35789	0.280406	-0.183859	-0.593323	-0.451525	-2.52593	-2.14491	-2.22829	-0.407741	-2.02159	-3.54855	1.23898	-2.57911	-2.84142	-1.08766	-1.79085	-2.4176	-1.82103	-2.23959	-1.8004	-1.93175	-2.59934	-1.92812	-2.22728	5.04918	-3.06963	-2.79199	-1.38213	4.40785
Pseudolabrys	0.0287056	4.37235	-0.148805	-0.39629	-0.202733	3.90338	6.27815	4.27065	0.0177802	0.396805	-0.290586	-0.318724	-0.336948	5.27682	-0.666785	-0.397749	-0.78969	4.29756	4.29414	4.94284	6.65634	0.156299	-0.14061	0.0534379	4.60929	-2.08692	-2.91193	-2.10498	-3.62999	-1.8192	-3.93737	-3.69568	-2.34078	-3.44107	-1.12622	-1.53319	-2.31772	-1.45613	-2.68219	-1.95109	-1.70322	4.59347	5.7284	-2.81265	-2.4968	-3.26392	-2.36365	-4.24933	5.54257
Georgenia	0.029178	0.180572	-0.366759	-0.59066	-0.310593	0.0592689	-0.223135	-0.692552	0.244295	-0.563332	0.49624	0.0880548	-0.434151	-0.335734	-0.593999	-0.293005	-0.163491	-0.0821354	-0.449488	0.156804	-0.0559492	-0.287968	-0.131193	-0.0699744	3.40509	5.28326	4.6897	-2.76951	3.9707	-2.01251	2.67153	5.37417	4.77901	4.6462	-1.30378	-2.5792	-2.24979	-1.44024	5.15882	-2.15255	-1.32463	-2.29577	-1.75286	-2.67648	-2.1763	-3.78155	-2.51038	0.68147	5.78772
Methylotenera	#N/A	-0.35339	-0.290761	-0.287789	-0.37302	-0.627877	-0.245585	0.148332	-0.0659237	-0.105688	0.114073	-0.689413	-0.339508	-0.509386	-0.106661	0.106724	-0.365978	0.52975	-0.220248	-0.696997	-0.0958343	-0.836	0.0577808	-0.151541	-0.754604	3.93614	-2.31276	-2.25785	-3.67231	-1.68909	-3.36861	-3.24695	-2.04468	-3.59394	-0.72818	-1.57051	4.25359	-1.76248	-2.56763	-1.42913	-1.70639	-2.16529	-1.96354	-2.50296	-2.86347	6.77794	-2.48237	-1.29746	5.17398
Microbacterium	#N/A	-0.444276	-0.140363	-0.386374	0.419285	0.0409559	-0.36816	-0.446487	-0.33577	-0.503536	-0.424617	-0.368159	-0.258146	-0.291969	-0.109131	-0.61269	-0.324302	-0.45803	-0.769587	-0.483455	-0.195184	0.36086	-0.123482	-0.056186	-0.251114	-1.9523	-3.0512	-2.03348	-3.71014	6.92268	-3.61452	3.45798	-2.14887	-3.05449	-1.14668	-1.59569	-2.4657	5.6082	-2.43057	-1.33696	-1.54947	-2.48014	-1.98514	-2.58444	-2.99383	-2.4843	-1.79788	-1.37093	5.05125
Moraxellaceae	#N/A	-0.496172	-0.294416	-0.850161	-0.410146	-0.433466	-0.30655	0.467924	-0.106829	-0.358068	0.0538764	-0.474624	-0.170291	-0.304562	0.0799795	0.0385933	-0.540962	0.0628333	0.202195	-0.254268	-0.582444	-0.516329	-0.20026	-0.528797	-0.221008	-2.27527	-2.75743	-1.75465	-4.14783	-1.67108	0.250875	2.76193	3.76792	-3.21755	-0.988179	-1.76223	8.4018	-1.37028	-2.1467	-2.08191	-1.91884	-2.26079	-2.19802	-2.10307	-2.53221	-2.60261	-2.7	-1.00858	4.9371
Muribaculaceae 2	#N/A	-0.266723	-0.273339	-0.329049	-0.114449	0.18286	-0.517205	-0.357339	0.0209842	-0.466882	0.125533	-1.1886	-0.66106	0.0185696	-0.98617	-0.121772	-0.081207	-0.23127	-0.230958	-0.044138	-0.139534	-0.268169	0.350496	-0.624592	-0.386031	-2.33488	-2.72905	-2.6832	2.52743	-2.13976	2.45754	-3.47908	-2.56393	-3.29277	-1.43228	-1.42991	4.72548	5.18709	-2.38787	-2.2878	-2.07697	-2.2054	-2.00911	-2.15807	-2.10253	-2.85026	2.19194	-0.801484	5.03423
Mycoplasma 2	#N/A	0.199456	-0.299373	-0.560528	0.590399	0.0237259	-0.482303	-0.293287	-0.17075	-0.621519	0.178887	-0.518282	-0.782333	0.371517	0.08174	0.186341	-0.217331	-0.69722	-0.0549011	-0.34867	0.136688	-0.235528	-0.13145	-0.150189	0.0883203	-2.23679	-3.10173	1.5996	-3.03313	-1.89313	-3.26659	2.93103	-2.5029	1.51031	-1.14959	-1.47145	-2.14453	-2.16321	-2.28528	-1.93669	-1.88839	-2.2512	-2.22692	-2.07492	-2.37779	-2.45385	-2.58921	-1.38054	4.31153
Negativibacillus	#N/A	0.268713	-0.0693633	-0.35877	0.39088	-0.324915	-0.0908004	0.363296	-0.0655068	-0.516835	0.212943	-0.319952	-0.471351	-0.143139	0.130992	-0.138481	-0.424683	-0.248514	-0.330464	0.00636831	0.144104	-0.193215	-0.2387	0.0504663	-0.385945	1.93396	-2.50195	2.17695	2.81765	-1.75443	1.90644	-3.62831	-2.01339	-3.34635	-0.589483	-1.09834	-2.66211	-2.18334	-2.71118	-1.31563	-1.76241	-2.11654	-1.94299	-2.39792	-2.45711	-2.50829	-1.94368	-0.90179	4.56507
Oligoflexus	#N/A	-0.276911	-0.0619772	-0.617464	-0.344476	-0.427575	-0.310831	-0.157796	-0.39045	0.250435	-0.240722	-0.650441	-0.84581	-0.0247496	-0.167655	0.125879	-0.693448	-0.419211	-0.345907	-0.275403	-0.0998551	0.0284895	-0.123063	-0.409156	-0.650157	-1.96278	-2.5185	-2.85849	4.49991	-1.16839	4.62162	-3.67736	-2.77327	-3.2023	10.8414	-1.62157	-2.68928	-2.42999	-3.05157	-1.50663	-2.08948	-2.02602	-1.76693	-2.38405	-2.92979	-3.29398	-2.36668	-1.3115	5.18412
Opitutus	#N/A	-0.0340677	-0.195386	-0.619179	-0.294044	-0.126568	-0.149872	-0.362957	-0.0372076	-0.440346	0.0884498	-0.156012	-0.772078	-0.542283	0.410589	-0.637314	-0.315328	0.211065	0.0017294	-0.0540076	-0.418559	-0.0191935	-0.247266	-0.152638	0.0934341	-1.96534	-2.99656	-2.28463	2.43857	-1.82781	2.76891	2.67149	-2.69446	0.359622	-1.37718	-1.94049	-2.45966	-1.94769	-2.68597	-1.90669	-2.00557	-1.95538	-1.98497	-2.5919	-2.38513	9.09896	-2.34889	-0.856777	4.93899
Oscillibacter	#N/A	-0.186289	-0.0347301	-0.217986	-0.142464	-0.15784	-0.524251	-0.0194797	0.330068	-0.049187	-0.312556	-0.0823316	-0.493438	0.0928258	-0.084154	0.0493457	-0.254405	-0.132931	-0.437765	-0.218271	-0.672162	-0.405073	-0.166042	-0.410426	-0.639846	2.43653	-2.81571	4.41317	1.28156	-1.87591	-3.58313	-3.5426	-1.97709	-2.97862	-1.14561	-1.54498	-2.57898	-2.11968	-2.30263	-2.03007	-1.61511	-2.02691	-2.07761	-2.4102	-2.62612	-2.98661	-2.303	-1.45641	4.58501
Bacillus	0.0295495	-0.545183	-0.330846	-0.425554	4.9593	-0.267177	5.26541	-0.136624	-0.318821	6.6667	-0.510577	2.80861	8.07446	4.51212	-0.815963	2.15173	9.12417	3.98297	-0.1116	-0.0956229	0.148531	-0.263419	-0.0839364	3.87107	3.08935	5.42412	6.51196	3.68222	6.31504	8.0588	5.32293	6.38456	3.06237	6.02774	9.32578	-2.2652	-2.63873	-1.99702	6.10799	-2.37533	8.51824	2.60196	-2.47912	4.74241	5.74012	6.53257	5.53552	2.68392	5.87099
Paenibacillaceae	0.0304581	-0.405692	0.150784	-0.778423	-0.681895	-0.288675	-0.0499179	0.173389	-0.449262	-0.894827	-0.304595	-0.051784	-0.550306	0.00463231	-0.595448	0.016968	-0.0365902	-0.060453	-0.0745471	-0.36018	-0.4979	0.0915103	0.0703718	-0.642722	0.0545404	2.47036	5.48532	1.15132	4.2684	-1.63786	5.68883	-3.74162	4.85084	4.18855	-1.63351	-2.25159	-2.64221	-1.82036	-2.57917	-1.29759	-1.52899	-1.89318	-1.83766	-2.30275	-2.61227	-2.78816	-2.74335	0.128004	5.24715
Parachlamydiaceae	#N/A	0.0340999	0.0965921	-0.689032	-0.139297	-0.408839	-0.354896	-0.129686	-0.239541	-0.366661	-0.528326	-0.0994864	-0.598894	-0.203049	-0.237146	-0.794967	-0.343284	-0.135185	0.191861	-0.197239	-0.750897	-0.40715	-0.00115188	-0.125131	-0.347152	-2.00969	-2.78828	-2.12633	-3.10962	-1.8395	-3.99593	3.93132	-1.78563	1.24416	-1.83291	-1.48534	-2.71244	-1.99514	-2.7123	-1.48879	-2.08705	-1.53114	-1.76518	-2.59198	3.55794	-2.88463	-1.91829	-1.27627	4.67691
Paraclostridium	#N/A	-0.417028	-0.354896	-1.12485	-0.167048	-0.830091	0.262672	-0.298432	0.191613	0.0118959	-0.37152	-0.505043	-0.746087	-0.347099	-0.71379	-0.161148	-0.140878	-0.0322247	-0.176945	0.0747077	-0.1593	-0.517018	0.160967	-0.589187	-0.130724	-2.55057	-2.53912	-2.33657	-3.24592	-1.84597	-3.46835	-1.19419	-2.49317	-3.35885	-0.749392	-1.04648	4.88431	6.38935	3.4871	4.07174	6.43306	-1.93695	-1.77618	-2.19438	3.58916	-2.78642	4.40572	0.266304	5.67466
Parasutterella	#N/A	-0.199591	-0.140695	-0.540609	-0.75054	-0.131654	-0.127769	-0.0939427	-0.260171	-0.420894	-0.00382754	-0.336344	-0.570116	-0.0802452	0.15193	-0.413793	-0.880956	0.0345191	-0.410313	-0.21153	0.337407	-0.205952	-0.928571	-0.192828	-0.587616	-2.19961	-2.81657	5.27572	4.00242	-1.64347	4.39255	-3.58921	-2.65554	-3.58389	-1.428	-1.72158	-2.38259	-1.7525	-3.00761	-1.74831	-1.69842	-2.26582	-2.28914	-1.70998	-2.65368	-3.40221	-2.55148	-1.33289	4.95151
Pedosphaeraceae	#N/A	0.0195555	-0.131483	-0.311423	-0.117783	-0.256537	0.0447894	-0.249171	-0.407894	-0.902674	0.167028	-0.53947	-0.321991	-0.186505	0.226727	-0.316127	-0.360528	0.229519	-0.391244	-0.59045	-0.0174361	-0.113687	-0.311633	-0.608251	-0.178573	-2.33144	-2.66295	3.84888	-3.40069	-1.86906	-3.6955	1.96192	-2.23849	0.200924	-1.73438	-2.16096	-3.19981	-1.75401	-2.05997	-1.7261	-1.63581	-2.18956	-2.03964	-2.34541	-2.23657	-2.84188	-2.60495	-1.51389	4.59974
Perlucidibaca	#N/A	0.093626	0.268365	-0.790821	-0.308243	-0.0497889	-0.202224	-0.120801	0.178716	0.116084	0.153842	-0.716174	-0.658242	-0.155065	-0.489836	-0.4046	-0.850345	-0.161606	-0.694521	-0.231793	-0.212538	-0.449864	-0.0246601	0.285027	-0.464804	-2.1618	2.43776	-2.42976	-3.46446	-1.86248	-3.39176	2.78084	-2.63167	0.846577	-1.37872	-1.95271	-2.94172	-1.83458	-2.92444	-1.77831	-2.11113	-1.86739	-2.58587	-1.79077	-2.18677	-3.00725	-2.28499	-1.55124	4.58829
Photobacterium	#N/A	0.0747369	-0.406413	-0.309757	0.085997	-0.0565283	-0.225613	-0.487075	-0.228771	-0.323005	-0.131855	-0.678454	0.112461	-0.175503	-0.129043	0.041764	-0.0131873	-0.309384	-0.386165	-0.128562	-0.36582	-0.190579	-0.227554	-0.958798	-0.403129	4.46839	-2.71861	-2.58395	-3.70091	-1.97461	-3.40139	-3.48063	-3.04701	0.0905238	-1.51332	6.42906	-3.09905	-2.58331	-2.40834	-1.61144	-2.06563	-1.97909	-2.17328	0.957284	-2.65425	-2.92139	-2.12204	-1.46669	4.83162
Rubrobacteraceae	0.0317049	0.0211248	0.0546499	3.4897	-0.129637	-0.145406	-0.536929	5.8068	3.74232	3.50467	-0.0868563	-0.435658	-0.712545	0.113569	-0.0682539	0.247441	-0.297808	0.109015	-0.293943	-0.596892	-0.800958	-0.797943	4.69359	-0.0811325	3.88869	-2.54476	-2.55005	-3.14404	-3.42654	-1.63167	-3.31705	-3.45157	-2.71502	-2.92709	-1.50669	-1.90968	-2.32586	-1.82271	-2.58704	-2.48687	-1.74865	-1.95609	-1.76425	-2.37868	-2.54706	-3.06735	-2.48821	-3.51889	4.66392
Aquabacterium	0.0347488	4.81908	5.34018	-0.473605	5.51531	6.11255	0.531775	4.94067	3.47935	0.224053	0.293733	4.09803	4.72514	0.192559	0.263006	5.46264	-0.577433	-0.329143	-0.522922	6.30833	6.30461	6.03603	5.28545	6.68424	4.82081	-2.44672	4.98623	2.72605	2.53815	5.84317	1.76116	5.49772	-1.96898	4.79642	-1.30303	6.79456	-2.57304	-2.0346	-2.54419	-1.79071	-1.79448	-2.30127	2.45146	-2.01587	-2.56769	-2.68062	-2.62192	-3.18305	5.7742
Rhodopseudomonas	#N/A	-0.04565	0.224191	-0.594999	-0.0614651	-0.116548	0.0502986	0.342872	0.0358759	-0.44489	0.0952765	-0.285489	-0.517631	-0.220377	0.286095	-0.30906	-0.308026	-0.177333	-0.571033	0.268639	-0.890724	-0.146873	-0.1495	-0.113456	-0.41375	-2.50887	3.01809	-2.33093	-0.0641487	-1.80204	-3.38532	2.72061	-2.4772	-3.53733	-1.06216	-1.02936	-2.85217	-1.50781	-2.83059	-1.89479	-1.98698	-1.96701	-2.09179	-2.14405	-2.12542	-2.49366	-2.06396	-1.365	4.33044
Rikenellaceae	#N/A	-0.506474	0.0305906	0.0153891	0.155231	-1.15056	-0.0690563	0.202499	0.159649	-0.520127	-0.187221	-0.108645	-0.811428	-0.720804	-0.652886	-0.544118	-0.175443	-0.117834	-0.322677	-0.186638	-0.306292	0.0325835	-0.487977	-0.527934	-0.668681	-1.97952	-2.98394	6.74238	4.72601	-1.30403	4.90323	-3.26557	-2.27033	-2.93603	-1.57205	-1.5126	-2.94279	-2.16213	-2.80289	-1.30607	-1.35037	-2.1422	-1.98995	-2.41998	-2.73545	-2.83823	-2.24288	-1.28755	5.07761
Roseburia	#N/A	-0.301435	0.112608	-0.418852	-0.551827	-0.289134	-0.161449	-0.146526	-0.658903	-0.578244	0.194943	-0.142765	-1.1799	0.0433416	0.255744	-0.182285	-0.191174	-0.466446	-0.552173	-0.315307	-0.167396	-0.157589	-0.152632	-0.681588	-0.398976	-2.51766	-2.77557	1.60903	1.27325	-2.42444	2.60132	-3.59306	-3.05588	-3.47912	-1.54502	-1.56218	-2.63867	-1.20356	4.2364	-1.99322	6.98734	-2.91059	-2.29357	-2.12493	-2.43613	3.89947	-2.07212	-0.57156	5.0458
Roseobacter	#N/A	-0.170682	-0.0440731	-0.826025	-0.903806	0.131682	-0.120909	-0.300193	-0.324852	-0.210068	-0.43848	0.0294517	-0.552476	-0.087578	-0.181727	-0.218398	-0.681897	-0.58659	-0.233749	-0.725633	-0.110356	-0.0223259	-0.326022	-0.00415153	-0.702619	4.51682	-3.2579	-2.16264	-3.65292	-2.0126	-3.88649	-3.56577	4.50314	4.46549	-1.57253	-1.44719	-2.51961	-1.67127	-2.4421	-1.47087	-1.34158	-1.84709	-2.13229	-2.55657	-2.48866	-2.77074	-2.48301	-1.36448	5.07206
Ruminiclostridium 5	#N/A	-0.166209	0.029886	-0.0887777	0.0479919	-0.215547	-0.214113	-0.281939	-0.123213	0.0264686	-0.732987	-0.540536	-0.0712693	-0.240394	-0.480516	0.111455	-0.657302	0.313961	0.0937582	0.148446	0.182281	-0.121631	-0.471786	-0.327156	0.114617	3.39462	-2.90397	4.9038	-4.01448	-1.323	2.42982	-3.68927	-1.79775	-2.82075	-1.22184	-1.68374	-2.75156	-2.01565	-2.41536	-1.55114	-2.11014	-2.64467	-2.38308	-2.26143	-2.25698	-2.9212	-2.46169	-1.42001	4.73029
Ruminiclostridium 9	#N/A	0.118612	-0.322945	-0.425947	-0.0149553	-0.357265	-0.09387	-0.626386	0.0402703	-0.50953	0.296876	-0.735809	-0.487876	-0.584054	0.0594057	-0.13197	-0.912854	-0.229101	0.0706309	-0.242847	-0.306292	-0.599452	-0.098722	0.0694187	-0.411144	3.46189	-2.44707	3.97423	-3.09258	-2.09912	2.46285	-2.82577	-2.31199	-3.09619	-1.85397	-1.49977	-3.03567	-1.37669	-2.93079	-1.10421	-1.80135	-1.95536	-1.41078	-2.00838	-2.71759	-3.44445	5.81765	-1.0013	5.07849
Ruminococcaceae 3	#N/A	-0.937306	-0.0547155	-0.0995728	-0.13915	0.236344	0.20031	-0.219326	-0.614846	-0.197997	0.176909	-0.386331	-0.837038	-0.0406602	-0.243989	-0.201087	-0.86182	0.0470132	-0.0391098	-0.353928	0.43999	0.352487	0.0788323	-0.331297	-0.302362	-2.84006	-3.26851	3.17598	2.05367	-1.41328	-3.17774	-3.15548	-2.37285	-2.94162	-1.36801	-1.59364	-2.31889	-1.80303	-2.23524	-2.0946	-1.51816	-1.70226	1.88029	-2.25402	-2.62399	-2.63646	-2.35492	-1.42443	4.52099
Ruminococcaceae 5	#N/A	-0.240361	-0.419601	-0.503261	0.271498	-0.430594	-0.103696	0.70195	0.0726521	-0.463505	-0.00487606	0.230929	-0.590961	-0.152907	-0.35983	-0.437303	-0.240724	0.051956	-0.320333	-0.631736	-0.452787	-0.259353	0.0989841	-0.0640119	-0.225567	-2.27993	-2.89239	2.56628	2.01	-1.82217	-3.41154	-3.59146	-2.31345	-2.95255	-1.83575	-1.84615	-2.85926	-2.1627	-2.49015	-2.54765	-1.18767	3.68646	-2.0236	-2.47017	-2.61744	-2.73551	-1.79091	-1.44991	4.64472
Ruminococcus 3	#N/A	-0.106581	-0.662283	0.275208	-0.191877	-0.0836792	0.159694	-0.289262	0.252411	-0.069683	-0.0296884	-0.293002	-0.490148	-0.607981	0.143183	-0.0623212	-0.486036	-0.065879	-0.546556	-0.59449	-0.468765	-0.257349	-0.211177	-0.0832463	0.0149367	7.51454	-2.61686	6.55746	4.12412	-1.83956	4.3015	-3.04465	-3.01409	-3.02525	-1.2165	-1.45906	-1.85859	-1.9454	-1.93156	-1.71373	-1.57162	-2.23911	-2.1435	2.97291	-2.78481	-3.32127	-2.31982	-0.579474	5.51749
Ruminococcus 4	#N/A	-0.178089	0.298496	-0.592085	-0.409869	-0.996513	-0.348424	0.270543	-0.109619	-0.129419	-0.385299	-0.373936	-0.0435874	-0.18867	-0.309164	-0.344738	-0.789401	-0.230078	-0.518039	0.0458767	-0.454768	-0.304117	-0.509181	-0.224381	-0.336504	4.0675	-2.82953	-2.0334	-3.80993	-1.38694	-4.08257	1.48237	-2.47132	0.191632	-1.21198	-2.13099	-2.65245	-2.40557	2.934	-1.88592	-1.84612	-2.92261	-2.22837	-1.87427	-2.97691	-3.3053	-2.11453	-1.36239	4.62832
Saprospiraceae 1	#N/A	-0.315217	-0.171893	-0.364804	-0.092747	-0.186137	-1.01895	0.134976	0.0905106	0.0450981	-0.454581	0.198678	-0.79161	-0.270403	0.468955	0.117617	-0.440186	0.0330347	-0.00315591	-0.285759	-0.28455	-0.321218	-0.194074	-0.820624	-0.729449	6.75986	3.23799	-2.34548	2.02362	6.53716	3.47517	-3.23932	-2.95496	2.49846	-1.99741	-1.52336	-3.01502	-2.17447	-2.62805	-1.98004	-1.53037	-1.71237	-2.37885	-2.70785	-2.81262	-2.90673	-1.77494	-0.365198	5.13455
Rhodococcus	0.0382391	-0.408042	-0.234322	-0.415335	-0.330625	-0.384503	-0.330052	-0.418223	0.159857	-0.230009	-0.104078	-0.58823	-0.162278	-0.893036	-0.831102	-0.107585	-0.0645759	-0.290105	-0.13483	0.00937599	0.143512	-0.156309	-0.579519	0.207149	-0.148017	-2.02144	4.9469	4.77371	4.53106	5.68723	-3.80835	5.26252	4.66808	3.8376	6.27605	-1.59309	-2.43525	-2.04587	5.91665	5.83868	-1.57463	4.76455	2.77155	-2.39199	-2.45129	-2.60581	6.98112	3.48611	5.59334
Shewanella	#N/A	-0.195935	-0.142979	-0.378681	0.186664	0.0193079	0.00983416	-0.360002	-0.0292749	-0.192302	-0.40776	-0.260947	-0.926542	-0.914664	0.348212	-0.165611	-0.283734	-0.19867	-0.16444	-0.215751	-0.0359785	0.00169829	-0.0466158	-0.535861	-0.950829	-2.38464	-2.42193	-2.05414	-3.61966	-1.72387	-4.21332	3.19634	-2.2942	1.13015	-1.29544	-1.47831	-2.6187	5.88258	-3.07426	-2.05639	-1.66799	-2.12492	-1.93554	-2.3843	-3.06485	-3.38046	-1.83436	-1.44242	4.81037
Occallatibacter	0.0384293	-0.365545	6.30705	-0.550252	-0.228828	0.0938787	-0.356506	-0.777378	-0.512603	0.0763196	-0.336132	-0.0682096	-0.961381	7.53247	0.0209742	5.69836	-0.850581	-0.00635021	4.13397	0.0886488	-0.337317	7.35014	0.101502	6.54882	-0.577206	-2.4296	-3.23926	-2.53892	-3.01035	-1.31158	-3.63144	-3.88067	-2.28657	-3.47186	-1.72992	-1.66647	-2.18932	-2.3351	-2.51765	-2.11931	-2.35495	-2.46358	-1.91887	-2.25865	-2.65961	-2.97761	-2.73212	-3.72714	5.53304
Solirubrobacterales 4	#N/A	-0.808758	-0.224295	-0.534683	0.0258452	-0.654574	0.0449723	-0.334572	-0.271851	-0.175127	-0.434462	-0.875201	-0.646432	-0.684922	-0.0824875	-0.541927	-0.0712186	-0.256664	-0.783506	0.0771268	0.286322	-0.765729	0.0454389	0.224753	-0.399011	4.54946	-2.82164	-1.83717	1.69746	-1.84	-3.93444	1.18071	-2.37002	-2.99286	-1.20805	-1.38827	-2.52781	-1.94948	-2.60595	-1.75165	-1.91152	-1.89372	-2.13712	-2.49578	-2.66478	-3.40546	-2.32796	-1.34962	4.74631
Sphingobacteriales 1	#N/A	-0.292761	-0.208948	-0.13693	-0.916423	-0.151051	-0.120655	-0.455591	0.353577	-0.309791	-0.0823629	-0.25878	-0.332296	-0.232366	-0.650778	-0.0909814	-0.338389	-0.103467	-0.822765	0.112044	0.170274	-0.448737	-0.441331	-0.497495	0.358424	-1.98505	5.33711	-2.32683	3.07795	-1.61657	5.39048	1.28032	-2.01529	-3.61761	-1.56065	-1.35838	-2.69843	-1.97868	-2.31816	-1.54238	-2.29894	-2.2696	-1.86611	-2.71729	-2.43991	-2.79097	-2.57834	-0.984015	4.93844
Spirosoma	#N/A	-0.478369	0.289422	-0.204723	-0.160438	-0.336651	0.182087	-0.495177	-0.159328	-0.401497	-0.458283	-0.534836	-0.142382	-0.490957	-0.0414424	-0.491435	-0.903055	-0.352978	-0.324392	-0.248378	-0.122332	0.0204082	-0.33244	0.198055	-0.139754	-1.98874	3.60367	-2.20829	1.50398	-1.96928	3.33997	3.83907	-2.15623	-3.27339	-2.19353	-1.9161	7.38789	-1.60765	4.25157	-1.55855	-1.85313	-2.43192	-1.90975	-1.99193	-2.63339	-2.48888	-2.56145	-0.159602	5.34127
Steroidobacter	#N/A	-0.293278	-0.061268	-0.135408	-0.366957	-0.708906	-0.734029	-0.961253	-0.349074	-0.0818444	-0.322022	-0.905134	-0.332969	-0.226822	-0.836953	0.0366886	-0.247774	-0.614873	-0.630065	0.35318	0.0555851	0.156027	-0.672259	0.0784916	-0.163907	-1.83411	-2.39611	-2.37048	-3.27986	-1.82175	-3.96722	1.67238	-2.17569	2.4195	-1.88203	-1.66707	-3.01661	-2.01157	-2.61075	-1.96044	-1.79023	-2.15621	-2.31857	-2.18183	-2.90339	4.04724	-2.29768	-1.33499	4.74164
Subdoligranulum	#N/A	0.311727	-0.0711972	-0.475364	-0.0508158	0.109285	-0.741577	0.150441	-0.425086	0.41704	-0.250592	-0.0915922	-0.562178	-0.282022	0.0901408	-0.0287787	-0.233364	0.12674	-0.22407	-0.157097	-0.163247	-0.439792	-0.233987	-0.358472	-0.257093	6.43415	-3.11707	4.12035	-3.69952	-1.72781	-3.24991	-3.64733	-2.21692	-3.05051	-1.58618	-1.92233	-2.30396	-2.21336	-2.73167	-1.96989	-1.91666	-1.59345	-1.81548	-2.53412	-2.12947	3.95629	-2.54641	-1.57231	5.09129
Succinatimonas	#N/A	-0.446951	-0.101463	-0.33207	-0.817382	-0.786088	-0.0269053	0.241684	-0.519969	-0.0762738	-0.14217	0.194353	0.178201	-0.261034	-0.576112	-0.746785	-0.0352029	0.0804942	-0.567017	-0.135184	-0.401694	-0.399445	-0.659195	-0.0573188	-0.113069	-2.22669	-2.23646	5.37313	2.60602	-1.27975	4.23521	-3.48061	-2.5617	-3.3681	-1.29679	-1.42914	-2.55584	-2.35424	-2.1241	-2.15259	-1.68735	-2.37504	-1.98316	-2.35241	-2.47449	-3.24354	-2.49739	-1.32266	4.8411
Sutterella	#N/A	-0.183429	-0.371909	-0.598081	-0.166362	0.0254815	-0.411045	-0.825206	0.491981	-0.409515	-0.000606077	-0.347389	-0.550599	0.177587	-0.0463061	0.158341	-0.395521	0.0399998	-0.381611	-0.282986	-0.242656	0.0857862	-0.0696629	-0.339555	-0.0780426	-2.11389	-3.18372	4.13085	-3.39027	-1.53269	2.45167	-3.42019	-2.16984	-3.20745	-1.31147	-1.86137	-2.37408	-2.00889	-2.90889	-1.85985	5.19986	-2.8001	-2.41694	-2.25803	-2.70112	-3.25276	-2.79999	-1.49697	4.81688
Terrimonas	#N/A	-0.398832	-0.37498	-0.45966	-0.0289909	-0.454526	-0.263885	0.0735178	-0.950597	-0.0649648	-0.117445	-0.321501	0.0533274	-0.246478	-0.471429	-0.126763	-0.138089	0.0046087	0.0856516	-0.284312	-0.334955	0.118472	-0.145932	0.122102	-0.432962	4.74288	-2.8465	-2.56391	-3.91357	5.4764	2.34724	-3.39297	-2.13146	-3.48442	-1.38565	-1.57514	-2.62124	-1.40467	-2.62138	-1.57033	-1.65939	-1.95303	-1.79899	-2.06973	-2.63456	-3.65708	-2.4577	-1.31013	4.94495
Thermomicrobium	#N/A	-0.221572	-0.454856	-0.940963	-0.376082	0.16365	-0.426937	-0.0771372	-0.141122	-0.215915	0.0948518	-0.443046	-0.330563	-0.28127	-0.432217	-0.169009	-0.321679	0.641698	-0.390089	-0.304427	-0.112713	-0.221586	-0.136493	0.161947	-0.436994	-2.13489	-2.06498	1.05003	0.959492	-2.28292	1.45111	1.24149	-1.80357	-3.11658	-1.74147	-1.87395	-3.07195	-1.83391	-2.05783	-1.92171	-1.65642	-2.45228	-1.94096	-2.6052	-2.81886	-2.83866	-2.41107	-1.16273	4.36175
Treponema 2	#N/A	-0.545702	-0.532176	-0.431153	-0.407584	-0.0910077	-0.361449	0.210726	0.0285128	-0.118546	-0.215638	-1.03177	0.0815687	0.00966711	-0.554196	0.116951	-0.727214	0.0981193	-0.196451	-0.157758	-0.789559	-0.194748	-0.687871	-0.154015	-0.236826	-2.50771	-2.94574	3.75154	3.30845	-1.58981	1.87777	-3.99042	-2.27224	-3.29142	-1.56234	-1.4303	-2.55351	-1.51705	-2.56923	-1.69943	-1.74709	-2.35737	-1.84981	-1.73162	-2.70441	1.41767	-2.67819	-1.03299	4.62891
Tyzzerella	#N/A	-0.154054	-0.17009	-0.552175	-0.492085	0.333238	0.158843	-0.041957	-0.631747	-0.238284	-0.152846	-0.37724	-0.39002	-0.422046	-0.49109	-0.68623	-0.678886	-0.187514	-0.344439	0.0906875	-0.337188	-0.272687	-0.244056	-0.0588268	-0.139741	-2.21357	-2.68913	6.05963	4.9338	-2.24022	4.00457	-3.87839	-1.60346	-2.92463	-1.33943	-1.39026	-2.79494	-1.79293	-2.92625	-1.72521	-2.21884	-1.65044	-1.71851	-1.83146	-2.5731	-3.19253	-2.3267	-1.35354	5.11946
uncultured	#N/A	-0.316425	-0.452931	-0.695311	-0.0365407	-0.382921	-0.623114	-0.264244	-0.19754	-0.15565	-0.395226	-0.396497	-0.837582	-0.761429	-0.0671709	0.0798015	-0.607646	-0.19454	-0.741616	-0.131468	0.330527	-0.0295474	0.254134	0.302985	-0.556568	4.78646	2.74608	2.51799	-3.20939	5.08281	1.69201	-3.22318	-2.11032	-3.02647	5.18047	-1.51549	-2.63994	-1.91864	-2.57106	-2.04002	-2.4763	-2.28852	-1.9556	-1.93616	-2.70952	-3.24043	-2.13099	-0.491384	5.10318
Varibaculum	#N/A	-0.158873	-0.0213172	-0.668669	-0.178353	-0.554301	0.442172	-0.507905	-0.14406	-0.35387	-0.487605	-1.00171	-0.310532	-0.165913	-0.00721821	-0.486683	-0.451786	0.0464672	-0.20525	0.105028	-0.337246	0.303487	-0.0881523	-0.582052	-0.361275	5.94637	-2.45757	-2.09345	-3.41577	5.19395	-3.70187	-3.3869	-2.75965	-3.21729	-1.36726	7.2488	-2.5523	-2.17052	-3.46761	-1.79255	-1.42104	-1.48101	-2.04321	-2.82249	-2.1455	-2.83187	-2.14628	-1.50213	5.49922
Verrucomicrobiaceae	#N/A	-0.605636	0.035339	-0.215618	-0.726546	-0.0963345	-0.227697	0.0716493	-0.373654	-0.213376	-0.229495	-0.918777	-0.394128	-0.471904	0.163222	0.179694	-0.261113	-0.532092	-0.581932	-0.281236	-0.176815	-0.424726	0.628822	-0.392797	0.0584668	-2.08446	-2.80831	-2.78159	1.23705	-1.84539	-3.46798	3.49761	-2.09649	0.704819	-1.65583	-1.86965	4.32356	-2.3387	-2.41277	-1.63796	-1.83794	-2.08129	-2.39219	-2.35106	-2.36023	5.02893	-2.43248	-0.933357	4.78639
Acetobacteraceae 2	#N/A	-0.958619	-0.227138	0.202283	0.272638	-0.827863	-0.918919	-0.0487177	-0.652223	-0.0502694	-0.176518	-0.23065	-0.482404	-0.343304	-0.20309	0.249666	-0.138765	0.110987	-0.0947504	0.236911	-0.433927	-0.189855	-0.0363143	-0.430429	-0.5615	-2.23543	-2.69564	-2.18119	-3.59007	-1.19448	-3.45932	-3.77299	-2.13702	-3.2452	-1.18197	6.86721	-2.69363	-1.69028	-2.8599	5.49536	-2.05538	4.34254	-2.28554	5.3497	-2.13027	-3.10861	5.96138	-0.703424	5.81981
Beijerinckiaceae 4	#N/A	-0.145757	-0.547593	-0.519313	-0.194717	-0.500283	-0.397162	0.172532	-0.209614	-0.292053	0.0210604	-0.47419	-0.149666	-0.150851	-0.489194	0.00826719	0.0156254	-0.0555335	-0.444009	-0.291575	-0.0884057	0.317741	-0.103112	-0.279919	0.064541	-2.45601	-2.51991	-2.48345	-3.28515	-1.70021	-3.74408	-3.51092	-1.90363	-2.995	-1.26342	-1.90512	4.00169	-2.23191	-2.39501	-1.48118	-2.11162	3.25369	2.47	2.44112	-2.56709	-3.21833	-2.00219	-1.15423	4.73983
Hydrotalea	0.0398101	-0.702145	-0.344634	0.0774204	-0.473759	-0.61605	0.1588	-0.363177	-0.560788	0.0969424	-0.430768	-0.257796	-0.253671	-0.0489462	0.0732276	-0.282126	-0.0494502	0.347236	0.113929	0.21588	0.270043	-0.266173	-0.624862	0.102876	-0.591213	-2.2602	-2.74194	-2.28767	-3.40498	-1.91102	-3.94611	-3.6447	-2.42249	-2.99403	-1.64382	-1.7492	5.89352	6.37205	-2.49685	-1.49369	5.41257	5.53315	-2.26233	4.89261	-2.7511	4.7783	5.39377	0.202715	5.87379
Clostridium 13	#N/A	-0.546223	0.284645	-0.449989	-0.00411084	-0.368786	-0.433331	-0.553662	-0.39719	-0.00635689	0.0273252	0.0094478	0.0893164	-0.0473943	-0.185779	-0.502953	-1.00883	0.267511	-0.30477	-0.155046	0.0223977	-0.102671	-0.397235	-0.189173	-0.744459	-2.53058	-3.07628	-2.86555	-2.92531	-1.74727	-3.18772	-3.6089	-1.7895	-3.01834	-1.05416	-2.25227	-2.40169	-1.50655	-2.45773	-1.61307	4.71444	5.58958	-2.21413	3.56043	-2.92291	4.33055	-2.17585	-1.15998	5.15913
Clostridium 16	#N/A	0.181946	0.0277199	-0.223755	-1.03258	-0.654908	-0.619487	0.0887317	-0.198943	-0.274117	-0.335618	-0.113617	-0.939224	-0.625573	-0.50443	-0.505314	-0.0852495	-0.334028	-0.520387	-0.486024	0.0983833	0.378651	0.0643294	-0.138798	-0.0893615	-2.09653	-2.86637	-1.84602	-3.57067	-1.41998	-3.59683	-3.18365	-2.40406	-2.69854	-1.0756	-1.29676	-2.40916	-2.12801	7.06641	5.49496	-1.71461	-1.67757	-1.95666	-2.07	-2.55043	5.72366	-2.62625	-1.22914	5.41086
Corynebacterium	0.039998	-0.7822	-0.228133	-0.17605	-0.722786	0.0788674	-0.271989	-0.399322	-0.120834	-0.29256	-0.178733	-0.530383	-1.14269	-0.335025	0.0587723	-0.151183	-0.115121	-0.360826	-0.388884	-0.384291	-0.207532	-0.490282	-0.297211	-0.320979	-0.569873	-3.13621	-3.11827	-2.49706	-3.17869	-2.17652	-3.70572	-3.0879	-2.22052	-3.28994	-1.74304	-1.67318	-3.35724	6.82675	4.64303	-1.66868	6.87853	3.7852	4.53059	4.70946	3.92981	-2.7685	-2.52688	0.00969304	5.98246
Mycoplasma	#N/A	0.190058	-0.266721	-0.537377	-0.275455	-0.0615117	-0.10214	-0.444174	0.460738	-0.738692	0.130881	-0.46018	-0.509648	0.0120407	-0.467581	0.163966	-0.485703	0.172933	0.130051	-0.669849	0.128902	-0.657136	0.036384	-0.628751	0.0779478	-2.19789	-2.87129	-1.76497	-3.2912	-1.51014	-3.60166	-3.98087	-2.51111	-3.06596	-0.98969	-1.40936	2.8243	-1.89358	10.6342	-1.69621	-2.00664	-2.30005	3.81585	3.69536	4.76644	3.97841	-2.60012	-0.426192	5.44256
Novosphingobium 2	#N/A	-0.332826	-0.398081	-0.137399	-0.549561	-0.955399	-0.487457	-0.129109	-0.204934	-0.0659746	-0.0353346	-0.37247	-0.43352	0.191968	-1.05046	-0.419701	-0.81075	-0.555122	-0.421196	-0.216505	-0.304105	-0.00412077	-0.209809	-0.367148	-0.429573	-2.49806	-2.74557	-2.25818	-3.09626	-2.31001	-3.9755	-3.5672	-1.90787	-3.65282	-1.54277	-1.96441	7.75712	7.10733	3.74788	-2.12415	-1.44199	8.91708	4.07984	4.91137	-2.65931	-2.99947	-2.34269	-0.431823	6.21294
Prevotella 3	0.0442394	-0.668492	-0.00736813	-0.107186	-0.359015	-0.591536	-0.690026	-0.0920089	0.0406325	-0.361696	-0.263417	-0.496482	-0.805654	-0.578581	-0.235641	0.0153758	-0.378342	0.0652264	-0.369291	-0.479319	0.610952	-0.0189059	-0.532424	-0.360657	-0.355521	7.24699	5.05109	-2.10674	3.36014	-1.3834	3.89152	4.58472	-2.84513	3.91917	-1.26368	-2.39226	-2.17422	-2.05508	-2.79228	-2.14909	-1.50794	-2.61702	-1.63165	-2.68625	-2.57628	-3.28784	-2.24911	-0.0988017	5.41918
Prevotella 7	#N/A	0.131478	-0.371409	-0.863499	0.233555	0.102415	0.0375882	0.118583	-0.0517499	-0.389671	0.107092	-0.706786	-0.650074	-0.576937	-0.650664	0.128848	-0.577907	-0.215318	-0.0907356	-0.425957	0.133091	-0.474092	0.185804	0.058913	-0.547166	-2.42723	-2.73421	-2.19279	-3.77849	-1.50304	-3.88515	-3.50085	-2.36152	-3.15431	-0.805422	-1.76635	6.30434	-1.8169	-2.39414	-2.35571	-1.87874	4.96944	3.15895	5.23264	-2.61899	-3.17465	-2.43356	-1.22539	5.34422
Prevotellaceae	#N/A	-0.214156	-0.347478	-0.220291	-0.491992	0.0368243	-0.715494	-0.860737	-0.520071	-0.0358083	-0.440502	-0.574106	-0.780076	-0.59284	-0.307762	-0.191881	-0.304576	-0.534408	0.00382779	0.035053	0.341395	0.132867	-0.35955	0.226334	-0.0970118	-2.11051	-2.95779	-2.31491	-3.23799	-1.57176	-3.55367	-3.53357	-2.0062	-3.24085	-1.79215	-1.37831	-3.50292	-2.07668	-2.29311	-1.924	-2.02311	1.73342	-1.98901	2.41364	2.53011	-3.5235	4.60165	-1.29414	4.77298
Sphingomonadaceae 2	#N/A	-0.0473676	-0.39299	-0.562229	-0.344588	-0.147058	0.00300664	-0.047002	-0.695291	-0.256976	-0.0270243	-0.877325	-0.226218	-0.540069	-0.118335	-0.32385	-0.921336	0.0433628	-0.175449	-0.375295	-0.816634	-0.0591469	-0.15405	-0.463288	0.15816	-2.16252	-2.87505	-2.46901	-3.49673	-1.52626	-3.60557	-3.64961	-1.96549	-3.38481	-1.6439	-1.66125	8.42496	6.47483	-2.97119	-1.2153	-1.56094	-2.30907	-1.82942	2.73688	4.524	8.78074	6.07144	-0.159675	5.95903
[truncated: 2 more columns]

## Sheet: Selected
Coluna1	Coluna2	Coluna3
Anaerococcus	8.70846e-09	5.68407e-07
Burkholderiaceae 2	1.0604e-08	5.68407e-07
Neisseriaceae 1	1.00784e-08	5.68407e-07
Peptoniphilus	9.92603e-09	5.68407e-07
Pseudomonas	1.00904e-08	5.68407e-07
Staphylococcus	9.59082e-09	5.68407e-07
Lawsonella	1.44718e-08	5.83775e-07
Dermacoccus	1.44242e-08	5.84435e-07
Pseudoxanthomonas	2.50823e-08	6.07906e-07
Corynebacterium 2	2.11604e-08	6.10303e-07
Acidocella	2.40139e-08	6.11571e-07
Phyllobacterium	2.56417e-08	6.12421e-07
Lysinibacillus	2.85046e-08	6.14454e-07
Acinetobacter	2.90696e-08	6.1511e-07
Borrelia	3.15759e-08	6.18566e-07
Streptomyces	4.04086e-08	6.30996e-07
Chryseobacterium	3.74518e-08	6.35097e-07
Macellibacteroides	4.26732e-08	6.35655e-07
Risungbinella	4.26885e-08	6.36949e-07
Brevibacterium	4.2897e-08	6.37991e-07
Rickettsia	4.30643e-08	6.40606e-07
Dyella	4.66008e-08	6.45542e-07
Asticcacaulis	3.78265e-08	6.55459e-07
Streptococcus	3.9048e-08	6.62308e-07
Enterobacteriaceae 1	9.2448e-08	1.13628e-06
Ralstonia	9.48577e-08	1.16252e-06
Finegoldia	2.22088e-07	2.31198e-06
Massilia	2.55144e-07	2.56051e-06
Pleomorphomonadaceae	2.85533e-07	2.79116e-06
Dolosigranulum	2.84422e-07	2.8164e-06
Methylobacterium	3.05097e-07	2.9663e-06
Enterobacteriaceae 2	3.26309e-07	3.14266e-06
Sphingomonas	3.33707e-07	3.20693e-06
Burkholderiaceae 3	8.41726e-07	6.84371e-06
Anaplasma	9.7779e-07	7.7688e-06
Clostridium 1	1.10245e-06	8.50235e-06
Campylobacter	1.36745e-06	1.02825e-05
Haemophilus	1.42046e-06	1.06607e-05
Rothia	1.58771e-06	1.14828e-05
Dietzia	1.85583e-06	1.23384e-05
Corynebacterium 1	1.97741e-06	1.43322e-05
Paenirhodobacter	2.60038e-06	1.63364e-05
Sphingosinicella	3.20321e-06	1.92214e-05
Klebsiella	3.38223e-06	2.20545e-05
Oxyphotobacteria	3.73102e-06	2.41327e-05
Schlegelella	4.57469e-06	2.86651e-05
Novosphingobium	4.60738e-06	2.87192e-05
Burkholderiaceae 1	4.64523e-06	2.90994e-05
Microbacteriaceae	4.72325e-06	2.93183e-05
Bifidobacterium	4.6642e-06	2.93352e-05
Micrococcus	5.42819e-06	3.30742e-05
Enterococcus	9.27364e-06	5.39438e-05
Serratia	9.33136e-06	5.43282e-05
Enhydrobacter	9.96706e-06	5.77458e-05
Prevotella	1.04323e-05	5.82782e-05
Pajaroellobacter	1.18039e-05	6.49814e-05
Methylopilaceae 2	1.98291e-05	9.96617e-05
Moraxella	4.04954e-05	0.000207791
Lachnoclostridium 5	4.19401e-05	0.000210595
Halomonas	4.28025e-05	0.000216402
Actinomyces	9.73543e-05	0.00045097
Kocuria	0.000166223	0.000725486
Intrasporangiaceae	0.000170538	0.000749479
Prevotella 1	0.000234229	0.000982379
Taibaiella	0.000282465	0.00101762
Tepidimonas	0.000282778	0.00117244
Aeromonas	0.000331819	0.0013576
Meiothermus	0.000366023	0.00147001
Delftia	0.000436878	0.00147251
Cutibacterium	0.00040244	0.00158632
Cohnella	0.000573283	0.00187737
Cupriavidus	0.000712234	0.00225107
Mycobacterium	0.000683455	0.00259341
Lachnospiraceae 2	0.00129841	0.00418185
Brevundimonas	0.00132281	0.00468962
Alloprevotella	0.00154309	0.00533086
Xanthobacteraceae 2	0.00185801	0.00606979
Niabella	0.00220289	0.00612061
Methylophilus	0.00197205	0.00621036
Caulobacter	0.00217903	0.00635737
Neisseria	0.00218374	0.00688753
Methylopilaceae 1	0.00282673	0.00766474
Legionella	0.00341252	0.0100792
Rhizobiaceae 1	0.00393615	0.0112572
Stenotrophomonas	0.00387775	0.0119579
Lactobacillales	0.00584888	0.0149597
Lachnospiraceae 4	0.00642994	0.0158724
Sphingobium	0.00599121	0.0159202
Solirubrobacter 2	0.00891002	0.0202185
Sphingomonadaceae	0.0104413	0.0228711
Roseomonas	0.0104321	0.024038
Beijerinckiaceae 3	0.0109716	0.0246762
Pseudolabrys	0.0144503	0.0287056
Georgenia	0.0128795	0.029178
Bacillus	0.0115767	0.0295495
Paenibacillaceae	0.0148207	0.0304581
Rubrobacteraceae	0.0177574	0.0317049
Aquabacterium	0.0157382	0.0347488
Rhodococcus	0.0167976	0.0382391
Occallatibacter	0.0237695	0.0384293
Hydrotalea	0.019974	0.0398101
Corynebacterium	0.0200518	0.039998
Prevotella 3	0.0227039	0.0442394
