# Supplementary material for: Behind Taxonomic Variability: The Functional Redundancy in the Tick Microbiome
Source: Microorganisms. 2020 Nov 20;8(11):1829. doi: 10.3390/microorganisms8111829 (PMC7699746; doi:10.3390/microorganisms8111829)
Supplement: Supplementary file 1 [file microorganisms-08-01829-s001.zip › Supplementary Material 1.xlsx]

## Sheet: Data
Code	Pathway name	Level3	Level2	Level1
PWY-6012-1	acyl carrier protein activation	acyl carrier protein activation	Activation	Activation/Inactivation/Interconversion
PWY-5143	long-chain fatty acid activation	long-chain fatty acid activation	Activation	Activation/Inactivation/Interconversion
PWY-5340	sulfate activation for sulfonation	sulfate activation for sulfonation	Activation	Activation/Inactivation/Interconversion
PWY-102	gibberellin inactivation I (2β-hydroxylation)	Gibberellin Inactivation	Inactivation	Activation/Inactivation/Interconversion
PWY-6012	acyl carrier protein metabolism	acyl carrier protein metabolism	Interconversions	Activation/Inactivation/Interconversion
PWY-6972	oleandomycin activation/inactivation	oleandomycin activation/inactivation	Interconversions	Activation/Inactivation/Interconversion
PWY-5945	violaxanthin, antheraxanthin and zeaxanthin interconversion	violaxanthin, antheraxanthin and zeaxanthin interconversion	Interconversions	Activation/Inactivation/Interconversion
PWY0-1303	aminopropylcadaverine biosynthesis	aminopropylcadaverine biosynthesis	Amine and Polyamine Biosynthesis	Biosynthesis
BETSYN-PWY	glycine betaine biosynthesis I (Gram-negative bacteria)	Betaine Biosynthesis	Amine and Polyamine Biosynthesis	Biosynthesis
PWY-3722	glycine betaine biosynthesis II (Gram-positive bacteria)	Betaine Biosynthesis	Amine and Polyamine Biosynthesis	Biosynthesis
P541-PWY	glycine betaine biosynthesis IV (from glycine)	Betaine Biosynthesis	Amine and Polyamine Biosynthesis	Biosynthesis
PWY-6004	glycine betaine biosynthesis V (from glycine)	Betaine Biosynthesis	Amine and Polyamine Biosynthesis	Biosynthesis
PWY-3561	choline biosynthesis III	Choline Biosynthesis	Amine and Polyamine Biosynthesis	Biosynthesis
P101-PWY	ectoine biosynthesis	ectoine biosynthesis	Amine and Polyamine Biosynthesis	Biosynthesis
PWY-4121	glutathionylspermidine biosynthesis	glutathionylspermidine biosynthesis	Amine and Polyamine Biosynthesis	Biosynthesis
PWY-6173	histamine biosynthesis	histamine biosynthesis	Amine and Polyamine Biosynthesis	Biosynthesis
PWY-5907	homospermidine biosynthesis	homospermidine biosynthesis	Amine and Polyamine Biosynthesis	Biosynthesis
PWY-6562	norspermidine biosynthesis	norspermidine biosynthesis	Amine and Polyamine Biosynthesis	Biosynthesis
PWY-40	putrescine biosynthesis I	Putrescine Biosynthesis	Amine and Polyamine Biosynthesis	Biosynthesis
PWY-43	putrescine biosynthesis II	Putrescine Biosynthesis	Amine and Polyamine Biosynthesis	Biosynthesis
PWY-46	putrescine biosynthesis III	Putrescine Biosynthesis	Amine and Polyamine Biosynthesis	Biosynthesis
PWY-6456	serinol biosynthesis	serinol biosynthesis	Amine and Polyamine Biosynthesis	Biosynthesis
BSUBPOLYAMSYN-PWY	spermidine biosynthesis I	Spermidine Biosynthesis	Amine and Polyamine Biosynthesis	Biosynthesis
PWY-6559	spermidine biosynthesis II	Spermidine Biosynthesis	Amine and Polyamine Biosynthesis	Biosynthesis
PWY-6834	spermidine biosynthesis III	Spermidine Biosynthesis	Amine and Polyamine Biosynthesis	Biosynthesis
ARGSPECAT-PWY	spermine biosynthesis	spermine biosynthesis	Amine and Polyamine Biosynthesis	Biosynthesis
ARG+POLYAMINE-SYN	superpathway of arginine and polyamine biosynthesis	superpathway of arginine and polyamine biosynthesis	Amine and Polyamine Biosynthesis	Biosynthesis
POLYAMSYN-PWY	superpathway of polyamine biosynthesis I	superpathway of polyamine biosynthesis I	Amine and Polyamine Biosynthesis	Biosynthesis
POLYAMINSYN3-PWY	superpathway of polyamine biosynthesis II	superpathway of polyamine biosynthesis II	Amine and Polyamine Biosynthesis	Biosynthesis
PWY-6565	superpathway of polyamine biosynthesis III	superpathway of polyamine biosynthesis III	Amine and Polyamine Biosynthesis	Biosynthesis
PWY-6482	diphthamide biosynthesis I (archaea)	Modification of Amino Acid Within Proteins	Amino Acid Biosynthesis	Biosynthesis
PWY-4921	protein citrullination	Modification of Amino Acid Within Proteins	Amino Acid Biosynthesis	Biosynthesis
PWY-7274	D-cycloserine biosynthesis	Other Amino Acid Biosynthesis	Amino Acid Biosynthesis	Biosynthesis
PWY-6196	D-serine metabolism	Other Amino Acid Biosynthesis	Amino Acid Biosynthesis	Biosynthesis
PWY-5344	L-homocysteine biosynthesis	Other Amino Acid Biosynthesis	Amino Acid Biosynthesis	Biosynthesis
PWY-7275	L-homophenylalanine biosynthesis	Other Amino Acid Biosynthesis	Amino Acid Biosynthesis	Biosynthesis
HOMOSERSYN-PWY	L-homoserine biosynthesis	Other Amino Acid Biosynthesis	Amino Acid Biosynthesis	Biosynthesis
GLUTORN-PWY	L-ornithine biosynthesis I	Other Amino Acid Biosynthesis	Amino Acid Biosynthesis	Biosynthesis
PWY-6395	superpathway of seleno-compound metabolism	Other Amino Acid Biosynthesis	Amino Acid Biosynthesis	Biosynthesis
PWY-3982	uracil degradation I (reductive)	Other Amino Acid Biosynthesis	Amino Acid Biosynthesis	Biosynthesis
PWY-3941	β-alanine biosynthesis II	Other Amino Acid Biosynthesis	Amino Acid Biosynthesis	Biosynthesis
PWY-5155	β-alanine biosynthesis III	Other Amino Acid Biosynthesis	Amino Acid Biosynthesis	Biosynthesis
GLYSYN-PWY	glycine biosynthesis I	Proteinogenic Amino Acid Biosynthesis	Amino Acid Biosynthesis	Biosynthesis
GLYSYN-ALA-PWY	glycine biosynthesis III	Proteinogenic Amino Acid Biosynthesis	Amino Acid Biosynthesis	Biosynthesis
PWY-5029	imidazole-lactate degradation	Proteinogenic Amino Acid Biosynthesis	Amino Acid Biosynthesis	Biosynthesis
ALANINE-VALINESYN-PWY	L-alanine biosynthesis I	Proteinogenic Amino Acid Biosynthesis	Amino Acid Biosynthesis	Biosynthesis
ALANINE-SYN2-PWY	L-alanine biosynthesis II	Proteinogenic Amino Acid Biosynthesis	Amino Acid Biosynthesis	Biosynthesis
PWY0-1021	L-alanine biosynthesis III	Proteinogenic Amino Acid Biosynthesis	Amino Acid Biosynthesis	Biosynthesis
ARGSYN-PWY	L-arginine biosynthesis I (via L-ornithine)	Proteinogenic Amino Acid Biosynthesis	Amino Acid Biosynthesis	Biosynthesis
ARGSYNBSUB-PWY	L-arginine biosynthesis II (acetyl cycle)	Proteinogenic Amino Acid Biosynthesis	Amino Acid Biosynthesis	Biosynthesis
PWY-5154	L-arginine biosynthesis III (via N-acetyl-L-citrulline)	Proteinogenic Amino Acid Biosynthesis	Amino Acid Biosynthesis	Biosynthesis
PWY-7400	L-arginine biosynthesis IV (archaebacteria)	Proteinogenic Amino Acid Biosynthesis	Amino Acid Biosynthesis	Biosynthesis
ARGASEDEG-PWY	L-arginine degradation I (arginase pathway)	Proteinogenic Amino Acid Biosynthesis	Amino Acid Biosynthesis	Biosynthesis
ARG-PRO-PWY	L-arginine degradation VI (arginase 2 pathway)	Proteinogenic Amino Acid Biosynthesis	Amino Acid Biosynthesis	Biosynthesis
ASPARAGINE-BIOSYNTHESIS	L-asparagine biosynthesis I	Proteinogenic Amino Acid Biosynthesis	Amino Acid Biosynthesis	Biosynthesis
ASPARAGINESYN-PWY	L-asparagine biosynthesis II	Proteinogenic Amino Acid Biosynthesis	Amino Acid Biosynthesis	Biosynthesis
PWY490-4	L-asparagine biosynthesis III (tRNA-dependent)	Proteinogenic Amino Acid Biosynthesis	Amino Acid Biosynthesis	Biosynthesis
ASPARTATESYN-PWY	L-aspartate biosynthesis	Proteinogenic Amino Acid Biosynthesis	Amino Acid Biosynthesis	Biosynthesis
CYSTSYN-PWY	L-cysteine biosynthesis I	Proteinogenic Amino Acid Biosynthesis	Amino Acid Biosynthesis	Biosynthesis
PWY-6308	L-cysteine biosynthesis II (tRNA-dependent)	Proteinogenic Amino Acid Biosynthesis	Amino Acid Biosynthesis	Biosynthesis
HOMOCYSDEGR-PWY	L-cysteine biosynthesis III (from L-homocysteine)	Proteinogenic Amino Acid Biosynthesis	Amino Acid Biosynthesis	Biosynthesis
PWY-7289	L-cysteine biosynthesis V (mycobacteria)	Proteinogenic Amino Acid Biosynthesis	Amino Acid Biosynthesis	Biosynthesis
PWY-5505	L-glutamate and L-glutamine biosynthesis	Proteinogenic Amino Acid Biosynthesis	Amino Acid Biosynthesis	Biosynthesis
GLUTSYN-PWY	L-glutamate biosynthesis I	Proteinogenic Amino Acid Biosynthesis	Amino Acid Biosynthesis	Biosynthesis
GLUTAMATE-SYN2-PWY	L-glutamate biosynthesis II	Proteinogenic Amino Acid Biosynthesis	Amino Acid Biosynthesis	Biosynthesis
GLUTSYNIII-PWY	L-glutamate biosynthesis III	Proteinogenic Amino Acid Biosynthesis	Amino Acid Biosynthesis	Biosynthesis
PWY-4341	L-glutamate biosynthesis V	Proteinogenic Amino Acid Biosynthesis	Amino Acid Biosynthesis	Biosynthesis
GLUTDEG-PWY	L-glutamate degradation II	Proteinogenic Amino Acid Biosynthesis	Amino Acid Biosynthesis	Biosynthesis
GLNSYN-PWY	L-glutamine biosynthesis I	Proteinogenic Amino Acid Biosynthesis	Amino Acid Biosynthesis	Biosynthesis
HISTSYN-PWY	L-histidine biosynthesis	Proteinogenic Amino Acid Biosynthesis	Amino Acid Biosynthesis	Biosynthesis
ILEUSYN-PWY	L-isoleucine biosynthesis I (from threonine)	Proteinogenic Amino Acid Biosynthesis	Amino Acid Biosynthesis	Biosynthesis
PWY-5101	L-isoleucine biosynthesis II	Proteinogenic Amino Acid Biosynthesis	Amino Acid Biosynthesis	Biosynthesis
PWY-5103	L-isoleucine biosynthesis III	Proteinogenic Amino Acid Biosynthesis	Amino Acid Biosynthesis	Biosynthesis
PWY-5104	L-isoleucine biosynthesis IV	Proteinogenic Amino Acid Biosynthesis	Amino Acid Biosynthesis	Biosynthesis
PWY-5108	L-isoleucine biosynthesis V	Proteinogenic Amino Acid Biosynthesis	Amino Acid Biosynthesis	Biosynthesis
LEUSYN-PWY	L-leucine biosynthesis	Proteinogenic Amino Acid Biosynthesis	Amino Acid Biosynthesis	Biosynthesis
DAPLYSINESYN-PWY	L-lysine biosynthesis I	Proteinogenic Amino Acid Biosynthesis	Amino Acid Biosynthesis	Biosynthesis
PWY-2941	L-lysine biosynthesis II	Proteinogenic Amino Acid Biosynthesis	Amino Acid Biosynthesis	Biosynthesis
PWY-2942	L-lysine biosynthesis III	Proteinogenic Amino Acid Biosynthesis	Amino Acid Biosynthesis	Biosynthesis
PWY-3081	L-lysine biosynthesis V	Proteinogenic Amino Acid Biosynthesis	Amino Acid Biosynthesis	Biosynthesis
PWY-5097	L-lysine biosynthesis VI	Proteinogenic Amino Acid Biosynthesis	Amino Acid Biosynthesis	Biosynthesis
HOMOSER-METSYN-PWY	L-methionine biosynthesis I	Proteinogenic Amino Acid Biosynthesis	Amino Acid Biosynthesis	Biosynthesis
HSERMETANA-PWY	L-methionine biosynthesis III	Proteinogenic Amino Acid Biosynthesis	Amino Acid Biosynthesis	Biosynthesis
PWY-7528	L-methionine salvage cycle I (bacteria and plants)	Proteinogenic Amino Acid Biosynthesis	Amino Acid Biosynthesis	Biosynthesis
PWY-7527	L-methionine salvage cycle III	Proteinogenic Amino Acid Biosynthesis	Amino Acid Biosynthesis	Biosynthesis
ORN-AMINOPENTANOATE-CAT-PWY	L-ornithine degradation I (L-proline biosynthesis)	Proteinogenic Amino Acid Biosynthesis	Amino Acid Biosynthesis	Biosynthesis
PHESYN	L-phenylalanine biosynthesis I	Proteinogenic Amino Acid Biosynthesis	Amino Acid Biosynthesis	Biosynthesis
PWY-3462	L-phenylalanine biosynthesis II	Proteinogenic Amino Acid Biosynthesis	Amino Acid Biosynthesis	Biosynthesis
PROSYN-PWY	L-proline biosynthesis I	Proteinogenic Amino Acid Biosynthesis	Amino Acid Biosynthesis	Biosynthesis
PWY-6994	L-pyrrolysine biosynthesis	Proteinogenic Amino Acid Biosynthesis	Amino Acid Biosynthesis	Biosynthesis
PWY0-901	L-selenocysteine biosynthesis I (bacteria)	Proteinogenic Amino Acid Biosynthesis	Amino Acid Biosynthesis	Biosynthesis
PWY-6281	L-selenocysteine biosynthesis II (archaea and eukaryotes)	Proteinogenic Amino Acid Biosynthesis	Amino Acid Biosynthesis	Biosynthesis
SERSYN-PWY	L-serine biosynthesis I	Proteinogenic Amino Acid Biosynthesis	Amino Acid Biosynthesis	Biosynthesis
HOMOSER-THRESYN-PWY	L-threonine biosynthesis	Proteinogenic Amino Acid Biosynthesis	Amino Acid Biosynthesis	Biosynthesis
TRPSYN-PWY	L-tryptophan biosynthesis	Proteinogenic Amino Acid Biosynthesis	Amino Acid Biosynthesis	Biosynthesis
TYRSYN	L-tyrosine biosynthesis I	Proteinogenic Amino Acid Biosynthesis	Amino Acid Biosynthesis	Biosynthesis
PWY-3461	L-tyrosine biosynthesis II	Proteinogenic Amino Acid Biosynthesis	Amino Acid Biosynthesis	Biosynthesis
PWY-6120	L-tyrosine biosynthesis III	Proteinogenic Amino Acid Biosynthesis	Amino Acid Biosynthesis	Biosynthesis
VALSYN-PWY	L-valine biosynthesis	Proteinogenic Amino Acid Biosynthesis	Amino Acid Biosynthesis	Biosynthesis
PWY-6151	S-adenosyl-L-methionine cycle I	Proteinogenic Amino Acid Biosynthesis	Amino Acid Biosynthesis	Biosynthesis
PWY-5041	S-adenosyl-L-methionine cycle II	Proteinogenic Amino Acid Biosynthesis	Amino Acid Biosynthesis	Biosynthesis
PWY0-1061	superpathway of L-alanine biosynthesis	Proteinogenic Amino Acid Biosynthesis	Amino Acid Biosynthesis	Biosynthesis
PWY0-1325	superpathway of L-asparagine biosynthesis	Proteinogenic Amino Acid Biosynthesis	Amino Acid Biosynthesis	Biosynthesis
PWY-6292	superpathway of L-cysteine biosynthesis (mammalian)	Proteinogenic Amino Acid Biosynthesis	Amino Acid Biosynthesis	Biosynthesis
PWY-3001	superpathway of L-isoleucine biosynthesis I	Proteinogenic Amino Acid Biosynthesis	Amino Acid Biosynthesis	Biosynthesis
PWY-5345	superpathway of L-methionine biosynthesis (by sulfhydrylation)	Proteinogenic Amino Acid Biosynthesis	Amino Acid Biosynthesis	Biosynthesis
PWY-5347	superpathway of L-methionine biosynthesis (transsulfuration)	Proteinogenic Amino Acid Biosynthesis	Amino Acid Biosynthesis	Biosynthesis
PWY-6628	superpathway of L-phenylalanine biosynthesis	Proteinogenic Amino Acid Biosynthesis	Amino Acid Biosynthesis	Biosynthesis
THRESYN-PWY	superpathway of L-threonine biosynthesis	Proteinogenic Amino Acid Biosynthesis	Amino Acid Biosynthesis	Biosynthesis
PWY-6629	superpathway of L-tryptophan biosynthesis	Proteinogenic Amino Acid Biosynthesis	Amino Acid Biosynthesis	Biosynthesis
PWY-6630	superpathway of L-tyrosine biosynthesis	Proteinogenic Amino Acid Biosynthesis	Amino Acid Biosynthesis	Biosynthesis
COMPLETE-ARO-PWY	superpathway of aromatic amino acid biosynthesis	superpathway of aromatic amino acid biosynthesis	Amino Acid Biosynthesis	Biosynthesis
ASPASN-PWY	superpathway of L-aspartate and L-asparagine biosynthesis	superpathway of L-aspartate and L-asparagine biosynthesis	Amino Acid Biosynthesis	Biosynthesis
P4-PWY	superpathway of L-lysine, L-threonine and L-methionine biosynthesis I	superpathway of L-lysine, L-threonine and L-methionine biosynthesis I	Amino Acid Biosynthesis	Biosynthesis
SER-GLYSYN-PWY	superpathway of L-serine and glycine biosynthesis I	superpathway of L-serine and glycine biosynthesis I	Amino Acid Biosynthesis	Biosynthesis
PWY-5921	glutaminyl-tRNAgln biosynthesis via transamidation	glutaminyl-tRNAgln biosynthesis via transamidation	Aminoacyl-tRNA Charging	Biosynthesis
TRNA-CHARGING-PWY	tRNA charging	tRNA charging	Aminoacyl-tRNA Charging	Biosynthesis
PWY-5901	2,3-dihydroxybenzoate biosynthesis	2,3-dihydroxybenzoate biosynthesis	Aromatic Compound Biosynthesis	Biosynthesis
PWY-6164	3-dehydroquinate biosynthesis I	3-Dehydroquinate Biosynthesis	Aromatic Compound Biosynthesis	Biosynthesis
PWY-6160	3-dehydroquinate biosynthesis II (archaea)	3-Dehydroquinate Biosynthesis	Aromatic Compound Biosynthesis	Biosynthesis
PWY-7303	3-dimethylallyl-4-hydroxybenzoate biosynthesis	3-dimethylallyl-4-hydroxybenzoate biosynthesis	Aromatic Compound Biosynthesis	Biosynthesis
PWY-5755	4-hydroxybenzoate biosynthesis II (bacteria)	4-Hydroxybenzoate Biosynthesis	Aromatic Compound Biosynthesis	Biosynthesis
PWY-5886	4-hydroxyphenylpyruvate biosynthesis	4-hydroxyphenylpyruvate biosynthesis	Aromatic Compound Biosynthesis	Biosynthesis
PWY-6458	benzoyl-CoA biosynthesis	benzoyl-CoA biosynthesis	Aromatic Compound Biosynthesis	Biosynthesis
PWY-6163	chorismate biosynthesis from 3-dehydroquinate	Chorismate Biosynthesis	Aromatic Compound Biosynthesis	Biosynthesis
ARO-PWY	chorismate biosynthesis I	Chorismate Biosynthesis	Aromatic Compound Biosynthesis	Biosynthesis
PWY-6165	chorismate biosynthesis II (archaea)	Chorismate Biosynthesis	Aromatic Compound Biosynthesis	Biosynthesis
PWY-6707	gallate biosynthesis	gallate biosynthesis	Aromatic Compound Biosynthesis	Biosynthesis
PWY-5751	phenylethanol biosynthesis	phenylethanol biosynthesis	Aromatic Compound Biosynthesis	Biosynthesis
PWY-6406	salicylate biosynthesis I	Salicylate Biosynthesis	Aromatic Compound Biosynthesis	Biosynthesis
PWY-981	salicylate biosynthesis II	Salicylate Biosynthesis	Aromatic Compound Biosynthesis	Biosynthesis
PWY-6457	trans-cinnamoyl-CoA biosynthesis	trans-cinnamoyl-CoA biosynthesis	Aromatic Compound Biosynthesis	Biosynthesis
PWY-5782	2-keto-L-gulonate biosynthesis	2-keto-L-gulonate biosynthesis	Carbohydrate Biosynthesis	Biosynthesis
PWY-7032	alkane biosynthesis I	Alkane Biosynthesis	Carbohydrate Biosynthesis	Biosynthesis
PWY-6622	heptadecane biosynthesis	Alkane Biosynthesis	Carbohydrate Biosynthesis	Biosynthesis
COLANSYN-PWY	colanic acid building blocks biosynthesis	colanic acid building blocks biosynthesis	Carbohydrate Biosynthesis	Biosynthesis
PWY-6658	acetan biosynthesis	Glycan Biosynthesis	Carbohydrate Biosynthesis	Biosynthesis
PWY-6082	alginate biosynthesis II (bacterial)	Glycan Biosynthesis	Carbohydrate Biosynthesis	Biosynthesis
PWY-1001	cellulose biosynthesis	Glycan Biosynthesis	Carbohydrate Biosynthesis	Biosynthesis
PWY-822	fructan biosynthesis	Glycan Biosynthesis	Carbohydrate Biosynthesis	Biosynthesis
GLYCOGENSYNTH-PWY	glycogen biosynthesis I (from ADP-D-Glucose)	Glycan Biosynthesis	Carbohydrate Biosynthesis	Biosynthesis
PWY-7031	protein N-glycosylation (bacterial)	Glycan Biosynthesis	Carbohydrate Biosynthesis	Biosynthesis
PWY-7661	protein N-glycosylation (Haloferax volcanii)	Glycan Biosynthesis	Carbohydrate Biosynthesis	Biosynthesis
PWY-7658	protein N-glycosylation (Methanococcus voltae)	Glycan Biosynthesis	Carbohydrate Biosynthesis	Biosynthesis
PWY-622	starch biosynthesis	Glycan Biosynthesis	Carbohydrate Biosynthesis	Biosynthesis
PWY-6655	xanthan biosynthesis	Glycan Biosynthesis	Carbohydrate Biosynthesis	Biosynthesis
PWY-7027	hentriaconta-3,6,9,12,15,19,22,25,28-nonaene biosynthesis	Olefin Biosynthesis	Carbohydrate Biosynthesis	Biosynthesis
PWY-7026	terminal olefins biosynthesis I	Olefin Biosynthesis	Carbohydrate Biosynthesis	Biosynthesis
PWY-7029	terminal olefins biosynthesis II	Olefin Biosynthesis	Carbohydrate Biosynthesis	Biosynthesis
PWY-6116	mannosylfructose biosynthesis	Oligosaccharide Biosynthesis	Carbohydrate Biosynthesis	Biosynthesis
PWY0-1241	ADP-L-glycero-β-D-manno-heptose biosynthesis	Sugar Biosynthesis	Carbohydrate Biosynthesis	Biosynthesis
CALVIN-PWY	Calvin-Benson-Bassham cycle	Sugar Biosynthesis	Carbohydrate Biosynthesis	Biosynthesis
PWY-5833	CDP-4-dehydro-3,6-dideoxy-D-glucose biosynthesis	Sugar Biosynthesis	Carbohydrate Biosynthesis	Biosynthesis
PWY-5831	CDP-abequose biosynthesis	Sugar Biosynthesis	Carbohydrate Biosynthesis	Biosynthesis
PWY-5830	CDP-ascarylose biosynthesis	Sugar Biosynthesis	Carbohydrate Biosynthesis	Biosynthesis
PWY-6998	CDP-D-arabitol biosynthesis	Sugar Biosynthesis	Carbohydrate Biosynthesis	Biosynthesis
PWY-7127	CDP-D-mannitol biosynthesis	Sugar Biosynthesis	Carbohydrate Biosynthesis	Biosynthesis
PWY-5832	CDP-paratose biosynthesis	Sugar Biosynthesis	Carbohydrate Biosynthesis	Biosynthesis
PWY-5834	CDP-tyvelose biosynthesis	Sugar Biosynthesis	Carbohydrate Biosynthesis	Biosynthesis
PWY-6140	CMP-2-keto-3-deoxy-D-glycero-D-galacto-nononate biosynthesis	Sugar Biosynthesis	Carbohydrate Biosynthesis	Biosynthesis
PWY-1269	CMP-3-deoxy-D-manno-octulosonate biosynthesis	Sugar Biosynthesis	Carbohydrate Biosynthesis	Biosynthesis
PWY-7674	CMP-8-amino-3,8-dideoxy-D-manno-octulosonate biosynthesis	Sugar Biosynthesis	Carbohydrate Biosynthesis	Biosynthesis
PWY-6749	CMP-legionaminate biosynthesis I	Sugar Biosynthesis	Carbohydrate Biosynthesis	Biosynthesis
PWY-7131	CMP-legionaminate biosynthesis II	Sugar Biosynthesis	Carbohydrate Biosynthesis	Biosynthesis
PWY-7529	CMP-N-acetyl-7-O-acetylneuraminate biosynthesis	Sugar Biosynthesis	Carbohydrate Biosynthesis	Biosynthesis
PWY-6139	CMP-N-acetylneuraminate biosynthesis II (bacteria)	Sugar Biosynthesis	Carbohydrate Biosynthesis	Biosynthesis
PWY-6143	CMP-pseudaminate biosynthesis	Sugar Biosynthesis	Carbohydrate Biosynthesis	Biosynthesis
PWY-7318	dTDP-3-acetamido-3,6-dideoxy-α-D-glucose biosynthesis	Sugar Biosynthesis	Carbohydrate Biosynthesis	Biosynthesis
PWY-6953	dTDP-3-acetamido-α-D-fucose biosynthesis	Sugar Biosynthesis	Carbohydrate Biosynthesis	Biosynthesis
PWY-7301	dTDP-4-O-demethyl-β-L-noviose biosynthesis	Sugar Biosynthesis	Carbohydrate Biosynthesis	Biosynthesis
PWY-7413	dTDP-6-deoxy-α-D-allose biosynthesis	Sugar Biosynthesis	Carbohydrate Biosynthesis	Biosynthesis
PWY-6942	dTDP-D-desosamine biosynthesis	Sugar Biosynthesis	Carbohydrate Biosynthesis	Biosynthesis
PWY-6973	dTDP-D-olivose, dTDP-D-oliose and dTDP-D-mycarose biosynthesis	Sugar Biosynthesis	Carbohydrate Biosynthesis	Biosynthesis
PWY-7312	dTDP-D-β-fucofuranose biosynthesis	Sugar Biosynthesis	Carbohydrate Biosynthesis	Biosynthesis
PWY-7104	dTDP-L-megosamine biosynthesis	Sugar Biosynthesis	Carbohydrate Biosynthesis	Biosynthesis
PWY-6976	dTDP-L-mycarose biosynthesis	Sugar Biosynthesis	Carbohydrate Biosynthesis	Biosynthesis
PWY-6974	dTDP-L-olivose biosynthesis	Sugar Biosynthesis	Carbohydrate Biosynthesis	Biosynthesis
DTDPRHAMSYN-PWY	dTDP-L-rhamnose biosynthesis	Sugar Biosynthesis	Carbohydrate Biosynthesis	Biosynthesis
PWY-7315	dTDP-N-acetylthomosamine biosynthesis	Sugar Biosynthesis	Carbohydrate Biosynthesis	Biosynthesis
PWY-7316	dTDP-N-acetylviosamine biosynthesis	Sugar Biosynthesis	Carbohydrate Biosynthesis	Biosynthesis
PWY-7414	dTDP-α-D-mycaminose biosynthesis	Sugar Biosynthesis	Carbohydrate Biosynthesis	Biosynthesis
PWY-7440	dTDP-β-L-4-epi-vancosamine biosynthesis	Sugar Biosynthesis	Carbohydrate Biosynthesis	Biosynthesis
PWY-7657	dTDP-β-L-digitoxose biosynthesis	Sugar Biosynthesis	Carbohydrate Biosynthesis	Biosynthesis
PWY-7439	dTDP-β-L-evernitrose biosynthesis	Sugar Biosynthesis	Carbohydrate Biosynthesis	Biosynthesis
PWY-7610	GDP-6-deoxy-D-altro-heptose biosynthesis	Sugar Biosynthesis	Carbohydrate Biosynthesis	Biosynthesis
PWY-7613	GDP-6-deoxy-D-manno-heptose biosynthesis	Sugar Biosynthesis	Carbohydrate Biosynthesis	Biosynthesis
PWY-5738	GDP-6-deoxy-D-talose biosynthesis	Sugar Biosynthesis	Carbohydrate Biosynthesis	Biosynthesis
PWY-6478	GDP-D-glycero-α-D-manno-heptose biosynthesis	Sugar Biosynthesis	Carbohydrate Biosynthesis	Biosynthesis
PWY-5739	GDP-D-perosamine biosynthesis	Sugar Biosynthesis	Carbohydrate Biosynthesis	Biosynthesis
GDPRHAMSYN-PWY	GDP-D-rhamnose biosynthesis	Sugar Biosynthesis	Carbohydrate Biosynthesis	Biosynthesis
PWY-5661	GDP-glucose biosynthesis	Sugar Biosynthesis	Carbohydrate Biosynthesis	Biosynthesis
PWY-5740	GDP-L-colitose biosynthesis	Sugar Biosynthesis	Carbohydrate Biosynthesis	Biosynthesis
PWY-66	GDP-L-fucose biosynthesis I (from GDP-D-mannose)	Sugar Biosynthesis	Carbohydrate Biosynthesis	Biosynthesis
PWY-5659	GDP-mannose biosynthesis	Sugar Biosynthesis	Carbohydrate Biosynthesis	Biosynthesis
PWY-7573	GDP-mycosamine biosynthesis	Sugar Biosynthesis	Carbohydrate Biosynthesis	Biosynthesis
GLUCONEO-PWY	gluconeogenesis I	Sugar Biosynthesis	Carbohydrate Biosynthesis	Biosynthesis
PWY-6142	gluconeogenesis II (Methanobacterium thermoautotrophicum)	Sugar Biosynthesis	Carbohydrate Biosynthesis	Biosynthesis
OANTIGEN-PWY	O-antigen building blocks biosynthesis (E. coli)	Sugar Biosynthesis	Carbohydrate Biosynthesis	Biosynthesis
PWY0-662	PRPP biosynthesis	Sugar Biosynthesis	Carbohydrate Biosynthesis	Biosynthesis
SUCSYN-PWY	sucrose biosynthesis I (from photosynthesis)	Sugar Biosynthesis	Carbohydrate Biosynthesis	Biosynthesis
PWY-7347	sucrose biosynthesis III	Sugar Biosynthesis	Carbohydrate Biosynthesis	Biosynthesis
PWY-5823	superpathway of CDP-glucose-derived O-antigen building blocks biosynthesis	Sugar Biosynthesis	Carbohydrate Biosynthesis	Biosynthesis
PWY-6145	superpathway of CMP-sialic acids biosynthesis	Sugar Biosynthesis	Carbohydrate Biosynthesis	Biosynthesis
PWY-7438	superpathway of dTDP-glucose-derived antibiotic building blocks biosynthesis	Sugar Biosynthesis	Carbohydrate Biosynthesis	Biosynthesis
PWY-7317	superpathway of dTDP-glucose-derived O-antigen building blocks biosynthesis	Sugar Biosynthesis	Carbohydrate Biosynthesis	Biosynthesis
PWY-7323	superpathway of GDP-mannose-derived O-antigen building blocks biosynthesis	Sugar Biosynthesis	Carbohydrate Biosynthesis	Biosynthesis
PWY-7328	superpathway of UDP-glucose-derived O-antigen building blocks biosynthesis	Sugar Biosynthesis	Carbohydrate Biosynthesis	Biosynthesis
PWY-7332	superpathway of UDP-N-acetylglucosamine-derived O-antigen building blocks biosynthesis	Sugar Biosynthesis	Carbohydrate Biosynthesis	Biosynthesis
TRESYN-PWY	trehalose biosynthesis I	Sugar Biosynthesis	Carbohydrate Biosynthesis	Biosynthesis
PWY-881	trehalose biosynthesis II	Sugar Biosynthesis	Carbohydrate Biosynthesis	Biosynthesis
TREHALOSESYN-PWY	trehalose biosynthesis III	Sugar Biosynthesis	Carbohydrate Biosynthesis	Biosynthesis
PWY-2622	trehalose biosynthesis IV	Sugar Biosynthesis	Carbohydrate Biosynthesis	Biosynthesis
PWY-2661	trehalose biosynthesis V	Sugar Biosynthesis	Carbohydrate Biosynthesis	Biosynthesis
PWY-5983	trehalose biosynthesis VI	Sugar Biosynthesis	Carbohydrate Biosynthesis	Biosynthesis
PWY-5985	trehalose biosynthesis VII	Sugar Biosynthesis	Carbohydrate Biosynthesis	Biosynthesis
PWY-7090	UDP-2,3-diacetamido-2,3-dideoxy-α-D-mannuronate biosynthesis	Sugar Biosynthesis	Carbohydrate Biosynthesis	Biosynthesis
PWY-7028	UDP-N,N'-diacetylbacillosamine biosynthesis	Sugar Biosynthesis	Carbohydrate Biosynthesis	Biosynthesis
PWY-5512	UDP-N-acetyl-D-galactosamine biosynthesis I	Sugar Biosynthesis	Carbohydrate Biosynthesis	Biosynthesis
UDPNAGSYN-PWY	UDP-N-acetyl-D-glucosamine biosynthesis I	Sugar Biosynthesis	Carbohydrate Biosynthesis	Biosynthesis
PWY-7333	UDP-N-acetyl-α-D-fucosamine biosynthesis	Sugar Biosynthesis	Carbohydrate Biosynthesis	Biosynthesis
PWY-7336	UDP-N-acetyl-α-D-galactosaminuronate biosynthesis	Sugar Biosynthesis	Carbohydrate Biosynthesis	Biosynthesis
PWY-7335	UDP-N-acetyl-α-D-mannosaminouronate biosynthesis	Sugar Biosynthesis	Carbohydrate Biosynthesis	Biosynthesis
PWY-7334	UDP-N-acetyl-α-D-quinovosamine biosynthesis	Sugar Biosynthesis	Carbohydrate Biosynthesis	Biosynthesis
PWY-7330	UDP-N-acetyl-β-L-fucosamine biosynthesis	Sugar Biosynthesis	Carbohydrate Biosynthesis	Biosynthesis
PWY-7331	UDP-N-acetyl-β-L-quinovosamine biosynthesis	Sugar Biosynthesis	Carbohydrate Biosynthesis	Biosynthesis
PWY-7622	UDP-α-D-galactofuranose biosynthesis	Sugar Biosynthesis	Carbohydrate Biosynthesis	Biosynthesis
PWY-7344	UDP-α-D-galactose biosynthesis	Sugar Biosynthesis	Carbohydrate Biosynthesis	Biosynthesis
PWY-4861	UDP-α-D-galacturonate biosynthesis I (from UDP-D-glucuronate)	Sugar Biosynthesis	Carbohydrate Biosynthesis	Biosynthesis
PWY-4	UDP-α-D-galacturonate biosynthesis II (from D-galacturonate)	Sugar Biosynthesis	Carbohydrate Biosynthesis	Biosynthesis
PWY-7343	UDP-α-D-glucose biosynthesis I	Sugar Biosynthesis	Carbohydrate Biosynthesis	Biosynthesis
PWY-7346	UDP-α-D-glucuronate biosynthesis (from UDP-glucose)	Sugar Biosynthesis	Carbohydrate Biosynthesis	Biosynthesis
PWY-4821	UDP-α-D-xylose biosynthesis	Sugar Biosynthesis	Carbohydrate Biosynthesis	Biosynthesis
PWY-63	UDP-β-L-arabinose biosynthesis I (from UDP-α-D-xylose)	Sugar Biosynthesis	Carbohydrate Biosynthesis	Biosynthesis
PWY-7467	2-acetamido-4-amino-2,4,6-trideoxy-α-D-galactosyl-diphospho-ditrans,octacis-undecaprenol biosynthesis	Cell Wall Biosynthesis	Cell Structure Biosynthesis	Biosynthesis
PWY-6626	cytidine-5'-diphosphate-glycerol biosynthesis	Cell Wall Biosynthesis	Cell Structure Biosynthesis	Biosynthesis
PWY-6397	mycolyl-arabinogalactan-peptidoglycan complex biosynthesis	Cell Wall Biosynthesis	Cell Structure Biosynthesis	Biosynthesis
PEPTIDOGLYCANSYN-PWY	peptidoglycan biosynthesis I (meso-diaminopimelate containing)	Cell Wall Biosynthesis	Cell Structure Biosynthesis	Biosynthesis
PWY-5265	peptidoglycan biosynthesis II (staphylococci)	Cell Wall Biosynthesis	Cell Structure Biosynthesis	Biosynthesis
PWY-6385	peptidoglycan biosynthesis III (mycobacteria)	Cell Wall Biosynthesis	Cell Structure Biosynthesis	Biosynthesis
PWY-6471	peptidoglycan biosynthesis IV (Enterococcus faecium)	Cell Wall Biosynthesis	Cell Structure Biosynthesis	Biosynthesis
PWY-6470	peptidoglycan biosynthesis V (β-lactam resistance)	Cell Wall Biosynthesis	Cell Structure Biosynthesis	Biosynthesis
PWY-6459	peptidoglycan cross-bridge biosynthesis I (S. aureus)	Cell Wall Biosynthesis	Cell Structure Biosynthesis	Biosynthesis
PWY-6461	peptidoglycan cross-bridge biosynthesis II (E. faecium)	Cell Wall Biosynthesis	Cell Structure Biosynthesis	Biosynthesis
PWY-6462	peptidoglycan cross-bridge biosynthesis III (Enterococcus faecalis)	Cell Wall Biosynthesis	Cell Structure Biosynthesis	Biosynthesis
PWY-6463	peptidoglycan cross-bridge biosynthesis IV (Weissella viridescens)	Cell Wall Biosynthesis	Cell Structure Biosynthesis	Biosynthesis
PWY0-1586	peptidoglycan maturation (meso-diaminopimelate containing)	Cell Wall Biosynthesis	Cell Structure Biosynthesis	Biosynthesis
TEICHOICACID-PWY	poly(glycerol phosphate) wall teichoic acid biosynthesis	Cell Wall Biosynthesis	Cell Structure Biosynthesis	Biosynthesis
PWY-6404	superpathway of mycolyl-arabinogalactan-peptidoglycan complex biosynthesis	Cell Wall Biosynthesis	Cell Structure Biosynthesis	Biosynthesis
PWY-6387	UDP-N-acetylmuramoyl-pentapeptide biosynthesis I (meso-diaminopimelate containing)	Cell Wall Biosynthesis	Cell Structure Biosynthesis	Biosynthesis
PWY-6386	UDP-N-acetylmuramoyl-pentapeptide biosynthesis II (lysine-containing)	Cell Wall Biosynthesis	Cell Structure Biosynthesis	Biosynthesis
PWY-6454	vancomycin resistance I	Cell Wall Biosynthesis	Cell Structure Biosynthesis	Biosynthesis
PWY-6455	vancomycin resistance II	Cell Wall Biosynthesis	Cell Structure Biosynthesis	Biosynthesis
ECASYN-PWY	enterobacterial common antigen biosynthesis	Lipopolysaccharide Biosynthesis	Cell Structure Biosynthesis	Biosynthesis
PWY-7290	Escherichia coli serotype O86 O-antigen biosynthesis	Lipopolysaccharide Biosynthesis	Cell Structure Biosynthesis	Biosynthesis
KDOSYN-PWY	Kdo transfer to lipid IVA I	Lipopolysaccharide Biosynthesis	Cell Structure Biosynthesis	Biosynthesis
PWY-7675	Kdo transfer to lipid IVA II	Lipopolysaccharide Biosynthesis	Cell Structure Biosynthesis	Biosynthesis
PWY-6467	Kdo transfer to lipid IVA III (Chlamydia)	Lipopolysaccharide Biosynthesis	Cell Structure Biosynthesis	Biosynthesis
PWY-7676	Kdo8N transfer to lipid IVA	Lipopolysaccharide Biosynthesis	Cell Structure Biosynthesis	Biosynthesis
NAGLIPASYN-PWY	lipid IVA biosynthesis	Lipopolysaccharide Biosynthesis	Cell Structure Biosynthesis	Biosynthesis
PWY0-1338	polymyxin resistance	Lipopolysaccharide Biosynthesis	Cell Structure Biosynthesis	Biosynthesis
KDO-NAGLIPASYN-PWY	superpathway of (Kdo)2-lipid A biosynthesis	Lipopolysaccharide Biosynthesis	Cell Structure Biosynthesis	Biosynthesis
PWY-7530	β-D-galactosaminyl-(1→3)-N-acetyl-α-D-galactosamine biosynthesis	Lipopolysaccharide Biosynthesis	Cell Structure Biosynthesis	Biosynthesis
PWY-7250	[2Fe-2S] iron-sulfur cluster biosynthesis	[2Fe-2S] iron-sulfur cluster biosynthesis	Cofactor, Prosthetic Group, Electron Carrier, and Vitamin Biosynthesis	Biosynthesis
PWY-7639	bis(guanylyl molybdenum cofactor) biosynthesis	bis(guanylyl molybdenum cofactor) biosynthesis	Cofactor, Prosthetic Group, Electron Carrier, and Vitamin Biosynthesis	Biosynthesis
P2-PWY	citrate lyase activation	citrate lyase activation	Cofactor, Prosthetic Group, Electron Carrier, and Vitamin Biosynthesis	Biosynthesis
PWY-7377	cob(II)yrinate a,c-diamide biosynthesis I (early cobalt insertion)	cob(II)yrinate a,c-diamide biosynthesis	Cofactor, Prosthetic Group, Electron Carrier, and Vitamin Biosynthesis	Biosynthesis
PWY-7376	cob(II)yrinate a,c-diamide biosynthesis II (late cobalt incorporation)	cob(II)yrinate a,c-diamide biosynthesis	Cofactor, Prosthetic Group, Electron Carrier, and Vitamin Biosynthesis	Biosynthesis
COA-PWY	superpathway of coenzyme A biosynthesis I (bacteria)	Coenzyme A Biosynthesis	Cofactor, Prosthetic Group, Electron Carrier, and Vitamin Biosynthesis	Biosynthesis
PANTOSYN-PWY	superpathway of coenzyme A biosynthesis I (bacteria)	Coenzyme A Biosynthesis	Cofactor, Prosthetic Group, Electron Carrier, and Vitamin Biosynthesis	Biosynthesis
P241-PWY	coenzyme B biosynthesis	coenzyme B biosynthesis	Cofactor, Prosthetic Group, Electron Carrier, and Vitamin Biosynthesis	Biosynthesis
P261-PWY	coenzyme M biosynthesis I	Coenzyme M Biosynthesis	Cofactor, Prosthetic Group, Electron Carrier, and Vitamin Biosynthesis	Biosynthesis
PWY-6643	coenzyme M biosynthesis II	Coenzyme M Biosynthesis	Cofactor, Prosthetic Group, Electron Carrier, and Vitamin Biosynthesis	Biosynthesis
PWY-6476	cytidylyl molybdenum cofactor biosynthesis	cytidylyl molybdenum cofactor biosynthesis	Cofactor, Prosthetic Group, Electron Carrier, and Vitamin Biosynthesis	Biosynthesis
PWY-5198	factor 420 biosynthesis	factor 420 biosynthesis	Cofactor, Prosthetic Group, Electron Carrier, and Vitamin Biosynthesis	Biosynthesis
PWY-5199	factor 420 polyglutamylation	factor 420 polyglutamylation	Cofactor, Prosthetic Group, Electron Carrier, and Vitamin Biosynthesis	Biosynthesis
PWY-5196	factor 430 biosynthesis	factor 430 biosynthesis	Cofactor, Prosthetic Group, Electron Carrier, and Vitamin Biosynthesis	Biosynthesis
PWY-5964	guanylyl molybdenum cofactor biosynthesis	guanylyl molybdenum cofactor biosynthesis	Cofactor, Prosthetic Group, Electron Carrier, and Vitamin Biosynthesis	Biosynthesis
PWY0-501	lipoate biosynthesis and incorporation I	Lipoate Biosynthesis	Cofactor, Prosthetic Group, Electron Carrier, and Vitamin Biosynthesis	Biosynthesis
PWY0-1275	lipoate biosynthesis and incorporation II	Lipoate Biosynthesis	Cofactor, Prosthetic Group, Electron Carrier, and Vitamin Biosynthesis	Biosynthesis
PWY-6987	lipoate biosynthesis and incorporation III (Bacillus)	Lipoate Biosynthesis	Cofactor, Prosthetic Group, Electron Carrier, and Vitamin Biosynthesis	Biosynthesis
PWY0-522	lipoate salvage I	Lipoate Biosynthesis	Cofactor, Prosthetic Group, Electron Carrier, and Vitamin Biosynthesis	Biosynthesis
PWY-6984	lipoate salvage II	Lipoate Biosynthesis	Cofactor, Prosthetic Group, Electron Carrier, and Vitamin Biosynthesis	Biosynthesis
PWY-5796	malonate decarboxylase activation	malonate decarboxylase activation	Cofactor, Prosthetic Group, Electron Carrier, and Vitamin Biosynthesis	Biosynthesis
PWY-5254	methanofuran biosynthesis	methanofuran biosynthesis	Cofactor, Prosthetic Group, Electron Carrier, and Vitamin Biosynthesis	Biosynthesis
PWY-6823	molybdenum cofactor biosynthesis	Molybdenum Cofactor Biosynthesis	Cofactor, Prosthetic Group, Electron Carrier, and Vitamin Biosynthesis	Biosynthesis
PWY-5653	NAD biosynthesis from 2-amino-3-carboxymuconate semialdehyde	NAD Metabolism	Cofactor, Prosthetic Group, Electron Carrier, and Vitamin Biosynthesis	Biosynthesis
NAD-BIOSYNTHESIS-III	NAD biosynthesis III (from nicotinamide)	NAD Metabolism	Cofactor, Prosthetic Group, Electron Carrier, and Vitamin Biosynthesis	Biosynthesis
NADSYN-PWY	NAD de novo biosynthesis II (from tryptophan)	NAD Metabolism	Cofactor, Prosthetic Group, Electron Carrier, and Vitamin Biosynthesis	Biosynthesis
NADPHOS-DEPHOS-PWY	NAD phosphorylation and dephosphorylation	NAD Metabolism	Cofactor, Prosthetic Group, Electron Carrier, and Vitamin Biosynthesis	Biosynthesis
NADPHOS-DEPHOS-PWY-1	NAD phosphorylation and transhydrogenation	NAD Metabolism	Cofactor, Prosthetic Group, Electron Carrier, and Vitamin Biosynthesis	Biosynthesis
PYRIDNUCSAL-PWY	NAD salvage pathway I (PNC VI cycle)	NAD Metabolism	Cofactor, Prosthetic Group, Electron Carrier, and Vitamin Biosynthesis	Biosynthesis
NAD-BIOSYNTHESIS-II	NAD salvage pathway III (to nicotinamide riboside)	NAD Metabolism	Cofactor, Prosthetic Group, Electron Carrier, and Vitamin Biosynthesis	Biosynthesis
PWY3O-4106	NAD salvage pathway IV (from nicotinamide riboside)	NAD Metabolism	Cofactor, Prosthetic Group, Electron Carrier, and Vitamin Biosynthesis	Biosynthesis
PYRIDNUCSYN-PWY	NAD de novo biosynthesis I (from aspartate)	NAD Metabolism	Cofactor, Prosthetic Group, Electron Carrier, and Vitamin Biosynthesis	Biosynthesis
PWY-5917	phycocyanobilin biosynthesis	phycocyanobilin biosynthesis	Cofactor, Prosthetic Group, Electron Carrier, and Vitamin Biosynthesis	Biosynthesis
PWY-5915	phycoerythrobilin biosynthesis I	phycoerythrobilin biosynthesis I	Cofactor, Prosthetic Group, Electron Carrier, and Vitamin Biosynthesis	Biosynthesis
PWY-7580	phycoerythrobilin biosynthesis II	phycoerythrobilin biosynthesis II	Cofactor, Prosthetic Group, Electron Carrier, and Vitamin Biosynthesis	Biosynthesis
PWY-7579	phycourobilin biosynthesis	phycourobilin biosynthesis	Cofactor, Prosthetic Group, Electron Carrier, and Vitamin Biosynthesis	Biosynthesis
PWY-7578	phycoviolobilin biosynthesis	phycoviolobilin biosynthesis	Cofactor, Prosthetic Group, Electron Carrier, and Vitamin Biosynthesis	Biosynthesis
PWY-5816	all trans undecaprenyl diphosphate biosynthesis	Polyprenyl Biosynthesis	Cofactor, Prosthetic Group, Electron Carrier, and Vitamin Biosynthesis	Biosynthesis
PWY-5806	all-trans-decaprenyl diphosphate biosynthesis	Polyprenyl Biosynthesis	Cofactor, Prosthetic Group, Electron Carrier, and Vitamin Biosynthesis	Biosynthesis
PWY-5785	di-trans,poly-cis-undecaprenyl phosphate biosynthesis	Polyprenyl Biosynthesis	Cofactor, Prosthetic Group, Electron Carrier, and Vitamin Biosynthesis	Biosynthesis
PWY-5817	dodecaprenyl diphosphate biosynthesis	Polyprenyl Biosynthesis	Cofactor, Prosthetic Group, Electron Carrier, and Vitamin Biosynthesis	Biosynthesis
PWY-5122	geranyl diphosphate biosynthesis	Polyprenyl Biosynthesis	Cofactor, Prosthetic Group, Electron Carrier, and Vitamin Biosynthesis	Biosynthesis
PWY-5120	geranylgeranyl diphosphate biosynthesis	Polyprenyl Biosynthesis	Cofactor, Prosthetic Group, Electron Carrier, and Vitamin Biosynthesis	Biosynthesis
PWY-5807	heptaprenyl diphosphate biosynthesis	Polyprenyl Biosynthesis	Cofactor, Prosthetic Group, Electron Carrier, and Vitamin Biosynthesis	Biosynthesis
HEXPPSYN-PWY	hexaprenyl diphosphate biosynthesis	Polyprenyl Biosynthesis	Cofactor, Prosthetic Group, Electron Carrier, and Vitamin Biosynthesis	Biosynthesis
PWY-6383	mono-trans, poly-cis decaprenyl phosphate biosynthesis	Polyprenyl Biosynthesis	Cofactor, Prosthetic Group, Electron Carrier, and Vitamin Biosynthesis	Biosynthesis
PWY-5805	nonaprenyl diphosphate biosynthesis I	Polyprenyl Biosynthesis	Cofactor, Prosthetic Group, Electron Carrier, and Vitamin Biosynthesis	Biosynthesis
PWY-5783	octaprenyl diphosphate biosynthesis	Polyprenyl Biosynthesis	Cofactor, Prosthetic Group, Electron Carrier, and Vitamin Biosynthesis	Biosynthesis
POLYISOPRENSYN-PWY	polyisoprenoid biosynthesis (E. coli)	Polyprenyl Biosynthesis	Cofactor, Prosthetic Group, Electron Carrier, and Vitamin Biosynthesis	Biosynthesis
PWY-5121	superpathway of geranylgeranyl diphosphate biosynthesis II (via MEP)	Polyprenyl Biosynthesis	Cofactor, Prosthetic Group, Electron Carrier, and Vitamin Biosynthesis	Biosynthesis
PWY-5910	superpathway of geranylgeranyldiphosphate biosynthesis I (via mevalonate)	Polyprenyl Biosynthesis	Cofactor, Prosthetic Group, Electron Carrier, and Vitamin Biosynthesis	Biosynthesis
PWY-5123	trans, trans-farnesyl diphosphate biosynthesis	Polyprenyl Biosynthesis	Cofactor, Prosthetic Group, Electron Carrier, and Vitamin Biosynthesis	Biosynthesis
PWY-5893	tridecaprenyl diphosphate biosynthesis	Polyprenyl Biosynthesis	Cofactor, Prosthetic Group, Electron Carrier, and Vitamin Biosynthesis	Biosynthesis
CHLOROPHYLL-SYN	3,8-divinyl-chlorophyllide a biosynthesis I (aerobic, light-dependent)	Porphyrin Compound Biosynthesis	Cofactor, Prosthetic Group, Electron Carrier, and Vitamin Biosynthesis	Biosynthesis
PWY-5531	3,8-divinyl-chlorophyllide a biosynthesis II (anaerobic)	Porphyrin Compound Biosynthesis	Cofactor, Prosthetic Group, Electron Carrier, and Vitamin Biosynthesis	Biosynthesis
PWY-7159	3,8-divinyl-chlorophyllide a biosynthesis III (aerobic, light independent)	Porphyrin Compound Biosynthesis	Cofactor, Prosthetic Group, Electron Carrier, and Vitamin Biosynthesis	Biosynthesis
PWY-5526	bacteriochlorophyll a biosynthesis	Porphyrin Compound Biosynthesis	Cofactor, Prosthetic Group, Electron Carrier, and Vitamin Biosynthesis	Biosynthesis
PWY-5086	chlorophyll a biosynthesis I	Porphyrin Compound Biosynthesis	Cofactor, Prosthetic Group, Electron Carrier, and Vitamin Biosynthesis	Biosynthesis
PWY-5068	chlorophyll cycle	Porphyrin Compound Biosynthesis	Cofactor, Prosthetic Group, Electron Carrier, and Vitamin Biosynthesis	Biosynthesis
HEMESYN2-PWY	heme b biosynthesis II (anaerobic)	Porphyrin Compound Biosynthesis	Cofactor, Prosthetic Group, Electron Carrier, and Vitamin Biosynthesis	Biosynthesis
PWY-7554	heme d1 biosynthesis	Porphyrin Compound Biosynthesis	Cofactor, Prosthetic Group, Electron Carrier, and Vitamin Biosynthesis	Biosynthesis
HEME-BIOSYNTHESIS-II	heme b biosynthesis I (aerobic)	Porphyrin Compound Biosynthesis	Cofactor, Prosthetic Group, Electron Carrier, and Vitamin Biosynthesis	Biosynthesis
PWY-7552	heme b biosynthesis III (from siroheme)	Porphyrin Compound Biosynthesis	Cofactor, Prosthetic Group, Electron Carrier, and Vitamin Biosynthesis	Biosynthesis
PWY-5297	siroheme amide biosynthesis	Porphyrin Compound Biosynthesis	Cofactor, Prosthetic Group, Electron Carrier, and Vitamin Biosynthesis	Biosynthesis
PWY-5194	siroheme biosynthesis	Porphyrin Compound Biosynthesis	Cofactor, Prosthetic Group, Electron Carrier, and Vitamin Biosynthesis	Biosynthesis
PWY-5918	superpathay of heme b biosynthesis from glutamate	Porphyrin Compound Biosynthesis	Cofactor, Prosthetic Group, Electron Carrier, and Vitamin Biosynthesis	Biosynthesis
PWY-5920	superpathway of b heme biosynthesis from glycine	Porphyrin Compound Biosynthesis	Cofactor, Prosthetic Group, Electron Carrier, and Vitamin Biosynthesis	Biosynthesis
PWY-5529	superpathway of bacteriochlorophyll a biosynthesis	Porphyrin Compound Biosynthesis	Cofactor, Prosthetic Group, Electron Carrier, and Vitamin Biosynthesis	Biosynthesis
PWY0-1415	superpathway of heme b biosynthesis from uroporphyrinogen-III	Porphyrin Compound Biosynthesis	Cofactor, Prosthetic Group, Electron Carrier, and Vitamin Biosynthesis	Biosynthesis
PWY-6420	pyrroloquinoline quinone biosynthesis	pyrroloquinoline quinone biosynthesis	Cofactor, Prosthetic Group, Electron Carrier, and Vitamin Biosynthesis	Biosynthesis
PWY-7374	1,4-dihydroxy-6-naphthoate biosynthesis I	Quinol and Quinone Biosynthesis	Cofactor, Prosthetic Group, Electron Carrier, and Vitamin Biosynthesis	Biosynthesis
PWY-7371	1,4-dihydroxy-6-naphthoate biosynthesis II	Quinol and Quinone Biosynthesis	Cofactor, Prosthetic Group, Electron Carrier, and Vitamin Biosynthesis	Biosynthesis
PWY-5837	2-carboxy-1,4-naphthoquinol biosynthesis	Quinol and Quinone Biosynthesis	Cofactor, Prosthetic Group, Electron Carrier, and Vitamin Biosynthesis	Biosynthesis
PWY-5853	demethylmenaquinol-6 biosynthesis I	Quinol and Quinone Biosynthesis	Cofactor, Prosthetic Group, Electron Carrier, and Vitamin Biosynthesis	Biosynthesis
PWY-7372	demethylmenaquinol-6 biosynthesis II	Quinol and Quinone Biosynthesis	Cofactor, Prosthetic Group, Electron Carrier, and Vitamin Biosynthesis	Biosynthesis
PWY-5852	demethylmenaquinol-8 biosynthesis I	Quinol and Quinone Biosynthesis	Cofactor, Prosthetic Group, Electron Carrier, and Vitamin Biosynthesis	Biosynthesis
PWY-6262	demethylmenaquinol-8 biosynthesis II	Quinol and Quinone Biosynthesis	Cofactor, Prosthetic Group, Electron Carrier, and Vitamin Biosynthesis	Biosynthesis
PWY-5851	demethylmenaquinol-9 biosynthesis	Quinol and Quinone Biosynthesis	Cofactor, Prosthetic Group, Electron Carrier, and Vitamin Biosynthesis	Biosynthesis
PWY-5890	menaquinol-10 biosynthesis	Quinol and Quinone Biosynthesis	Cofactor, Prosthetic Group, Electron Carrier, and Vitamin Biosynthesis	Biosynthesis
PWY-5891	menaquinol-11 biosynthesis	Quinol and Quinone Biosynthesis	Cofactor, Prosthetic Group, Electron Carrier, and Vitamin Biosynthesis	Biosynthesis
PWY-5892	menaquinol-12 biosynthesis	Quinol and Quinone Biosynthesis	Cofactor, Prosthetic Group, Electron Carrier, and Vitamin Biosynthesis	Biosynthesis
PWY-5895	menaquinol-13 biosynthesis	Quinol and Quinone Biosynthesis	Cofactor, Prosthetic Group, Electron Carrier, and Vitamin Biosynthesis	Biosynthesis
PWY-5849	menaquinol-6 biosynthesis	Quinol and Quinone Biosynthesis	Cofactor, Prosthetic Group, Electron Carrier, and Vitamin Biosynthesis	Biosynthesis
PWY-5839	menaquinol-7 biosynthesis	Quinol and Quinone Biosynthesis	Cofactor, Prosthetic Group, Electron Carrier, and Vitamin Biosynthesis	Biosynthesis
MENAQUINONESYN-PWY	menaquinol-8 biosynthesis	Quinol and Quinone Biosynthesis	Cofactor, Prosthetic Group, Electron Carrier, and Vitamin Biosynthesis	Biosynthesis
PWY-5844	menaquinol-9 biosynthesis	Quinol and Quinone Biosynthesis	Cofactor, Prosthetic Group, Electron Carrier, and Vitamin Biosynthesis	Biosynthesis
PWY-5027	phylloquinol biosynthesis	Quinol and Quinone Biosynthesis	Cofactor, Prosthetic Group, Electron Carrier, and Vitamin Biosynthesis	Biosynthesis
PWY-6978	plastoquinol-9 biosynthesis II	Quinol and Quinone Biosynthesis	Cofactor, Prosthetic Group, Electron Carrier, and Vitamin Biosynthesis	Biosynthesis
PWY-5888	rhodoquinone-10 biosynthesis	Quinol and Quinone Biosynthesis	Cofactor, Prosthetic Group, Electron Carrier, and Vitamin Biosynthesis	Biosynthesis
PWY-5860	superpathway of demethylmenaquinol-6 biosynthesis I	Quinol and Quinone Biosynthesis	Cofactor, Prosthetic Group, Electron Carrier, and Vitamin Biosynthesis	Biosynthesis
PWY-7373	superpathway of demethylmenaquinol-6 biosynthesis II	Quinol and Quinone Biosynthesis	Cofactor, Prosthetic Group, Electron Carrier, and Vitamin Biosynthesis	Biosynthesis
PWY-5861	superpathway of demethylmenaquinol-8 biosynthesis I	Quinol and Quinone Biosynthesis	Cofactor, Prosthetic Group, Electron Carrier, and Vitamin Biosynthesis	Biosynthesis
PWY-5862	superpathway of demethylmenaquinol-9 biosynthesis	Quinol and Quinone Biosynthesis	Cofactor, Prosthetic Group, Electron Carrier, and Vitamin Biosynthesis	Biosynthesis
PWY-5896	superpathway of menaquinol-10 biosynthesis	Quinol and Quinone Biosynthesis	Cofactor, Prosthetic Group, Electron Carrier, and Vitamin Biosynthesis	Biosynthesis
PWY-5897	superpathway of menaquinol-11 biosynthesis	Quinol and Quinone Biosynthesis	Cofactor, Prosthetic Group, Electron Carrier, and Vitamin Biosynthesis	Biosynthesis
PWY-5898	superpathway of menaquinol-12 biosynthesis	Quinol and Quinone Biosynthesis	Cofactor, Prosthetic Group, Electron Carrier, and Vitamin Biosynthesis	Biosynthesis
PWY-5899	superpathway of menaquinol-13 biosynthesis	Quinol and Quinone Biosynthesis	Cofactor, Prosthetic Group, Electron Carrier, and Vitamin Biosynthesis	Biosynthesis
PWY-5850	superpathway of menaquinol-6 biosynthesis I	Quinol and Quinone Biosynthesis	Cofactor, Prosthetic Group, Electron Carrier, and Vitamin Biosynthesis	Biosynthesis
PWY-5840	superpathway of menaquinol-7 biosynthesis	Quinol and Quinone Biosynthesis	Cofactor, Prosthetic Group, Electron Carrier, and Vitamin Biosynthesis	Biosynthesis
PWY-5838	superpathway of menaquinol-8 biosynthesis I	Quinol and Quinone Biosynthesis	Cofactor, Prosthetic Group, Electron Carrier, and Vitamin Biosynthesis	Biosynthesis
PWY-6263	superpathway of menaquinol-8 biosynthesis II	Quinol and Quinone Biosynthesis	Cofactor, Prosthetic Group, Electron Carrier, and Vitamin Biosynthesis	Biosynthesis
PWY-5845	superpathway of menaquinol-9 biosynthesis	Quinol and Quinone Biosynthesis	Cofactor, Prosthetic Group, Electron Carrier, and Vitamin Biosynthesis	Biosynthesis
PWY-5863	superpathway of phylloquinol biosynthesis	Quinol and Quinone Biosynthesis	Cofactor, Prosthetic Group, Electron Carrier, and Vitamin Biosynthesis	Biosynthesis
UBISYN-PWY	superpathway of ubiquinol-8 biosynthesis (prokaryotic)	Quinol and Quinone Biosynthesis	Cofactor, Prosthetic Group, Electron Carrier, and Vitamin Biosynthesis	Biosynthesis
PWY-5857	ubiquinol-10 biosynthesis (prokaryotic)	Quinol and Quinone Biosynthesis	Cofactor, Prosthetic Group, Electron Carrier, and Vitamin Biosynthesis	Biosynthesis
PWY-5855	ubiquinol-7 biosynthesis (prokaryotic)	Quinol and Quinone Biosynthesis	Cofactor, Prosthetic Group, Electron Carrier, and Vitamin Biosynthesis	Biosynthesis
PWY-6708	ubiquinol-8 biosynthesis (prokaryotic)	Quinol and Quinone Biosynthesis	Cofactor, Prosthetic Group, Electron Carrier, and Vitamin Biosynthesis	Biosynthesis
PWY-5856	ubiquinol-9 biosynthesis (prokaryotic)	Quinol and Quinone Biosynthesis	Cofactor, Prosthetic Group, Electron Carrier, and Vitamin Biosynthesis	Biosynthesis
PWY-1422	vitamin E biosynthesis (tocopherols)	Quinol and Quinone Biosynthesis	Cofactor, Prosthetic Group, Electron Carrier, and Vitamin Biosynthesis	Biosynthesis
PWY8J2-1	bacillithiol biosynthesis	Reductant Biosynthesis	Cofactor, Prosthetic Group, Electron Carrier, and Vitamin Biosynthesis	Biosynthesis
PWY-4181	glutathione amide metabolism	Reductant Biosynthesis	Cofactor, Prosthetic Group, Electron Carrier, and Vitamin Biosynthesis	Biosynthesis
GLUTATHIONESYN-PWY	glutathione biosynthesis	Reductant Biosynthesis	Cofactor, Prosthetic Group, Electron Carrier, and Vitamin Biosynthesis	Biosynthesis
GLUT-REDOX-PWY	glutathione-glutaredoxin redox reactions	Reductant Biosynthesis	Cofactor, Prosthetic Group, Electron Carrier, and Vitamin Biosynthesis	Biosynthesis
PWY-4081	glutathione-peroxide redox reactions	Reductant Biosynthesis	Cofactor, Prosthetic Group, Electron Carrier, and Vitamin Biosynthesis	Biosynthesis
PWY1G-0	mycothiol biosynthesis	Reductant Biosynthesis	Cofactor, Prosthetic Group, Electron Carrier, and Vitamin Biosynthesis	Biosynthesis
PWY1G-126	mycothiol oxidation	Reductant Biosynthesis	Cofactor, Prosthetic Group, Electron Carrier, and Vitamin Biosynthesis	Biosynthesis
THIOREDOX-PWY	thioredoxin pathway	Reductant Biosynthesis	Cofactor, Prosthetic Group, Electron Carrier, and Vitamin Biosynthesis	Biosynthesis
SAM-PWY	S-adenosyl-L-methionine biosynthesis	S-adenosyl-L-methionine biosynthesis	Cofactor, Prosthetic Group, Electron Carrier, and Vitamin Biosynthesis	Biosynthesis
PWY-5663	erythro-tetrahydrobiopterin biosynthesis I	Tetrahydrobiopterin Biosynthesis	Cofactor, Prosthetic Group, Electron Carrier, and Vitamin Biosynthesis	Biosynthesis
PWY-6983	threo-tetrahydrobiopterin biosynthesis	Tetrahydrobiopterin Biosynthesis	Cofactor, Prosthetic Group, Electron Carrier, and Vitamin Biosynthesis	Biosynthesis
PWY-6148	tetrahydromethanopterin biosynthesis	tetrahydromethanopterin biosynthesis	Cofactor, Prosthetic Group, Electron Carrier, and Vitamin Biosynthesis	Biosynthesis
PWY0-1433	tetrahydromonapterin biosynthesis	tetrahydromonapterin biosynthesis	Cofactor, Prosthetic Group, Electron Carrier, and Vitamin Biosynthesis	Biosynthesis
PWY-5188	tetrapyrrole biosynthesis I (from glutamate)	Tetrapyrrole Biosynthesis	Cofactor, Prosthetic Group, Electron Carrier, and Vitamin Biosynthesis	Biosynthesis
PWY-5189	tetrapyrrole biosynthesis II (from glycine)	Tetrapyrrole Biosynthesis	Cofactor, Prosthetic Group, Electron Carrier, and Vitamin Biosynthesis	Biosynthesis
PWY-5963	thio-molybdenum cofactor biosynthesis	thio-molybdenum cofactor biosynthesis	Cofactor, Prosthetic Group, Electron Carrier, and Vitamin Biosynthesis	Biosynthesis
PWY-6890	4-amino-2-methyl-5-diphosphomethylpyrimidine biosynthesis	Vitamin Biosynthesis	Cofactor, Prosthetic Group, Electron Carrier, and Vitamin Biosynthesis	Biosynthesis
PWY-6543	4-aminobenzoate biosynthesis	Vitamin Biosynthesis	Cofactor, Prosthetic Group, Electron Carrier, and Vitamin Biosynthesis	Biosynthesis
PWY-5523	5,6-dimethylbenzimidazole biosynthesis I (aerobic)	Vitamin Biosynthesis	Cofactor, Prosthetic Group, Electron Carrier, and Vitamin Biosynthesis	Biosynthesis
PWY-6147	6-hydroxymethyl-dihydropterin diphosphate biosynthesis I	Vitamin Biosynthesis	Cofactor, Prosthetic Group, Electron Carrier, and Vitamin Biosynthesis	Biosynthesis
PWY-6797	6-hydroxymethyl-dihydropterin diphosphate biosynthesis II (Methanocaldococcus)	Vitamin Biosynthesis	Cofactor, Prosthetic Group, Electron Carrier, and Vitamin Biosynthesis	Biosynthesis
PWY-7539	6-hydroxymethyl-dihydropterin diphosphate biosynthesis III (Chlamydia)	Vitamin Biosynthesis	Cofactor, Prosthetic Group, Electron Carrier, and Vitamin Biosynthesis	Biosynthesis
PWY-5509	adenosylcobalamin biosynthesis from adenosylcobinamide-GDP I	Vitamin Biosynthesis	Cofactor, Prosthetic Group, Electron Carrier, and Vitamin Biosynthesis	Biosynthesis
PWY-5507	adenosylcobalamin biosynthesis I (anaerobic)	Vitamin Biosynthesis	Cofactor, Prosthetic Group, Electron Carrier, and Vitamin Biosynthesis	Biosynthesis
P381-PWY	adenosylcobalamin biosynthesis II (aerobic)	Vitamin Biosynthesis	Cofactor, Prosthetic Group, Electron Carrier, and Vitamin Biosynthesis	Biosynthesis
PWY-6268	adenosylcobalamin salvage from cobalamin	Vitamin Biosynthesis	Cofactor, Prosthetic Group, Electron Carrier, and Vitamin Biosynthesis	Biosynthesis
PWY-5443	aminopropanol phosphate biosynthesis I	Vitamin Biosynthesis	Cofactor, Prosthetic Group, Electron Carrier, and Vitamin Biosynthesis	Biosynthesis
PWY-7378	aminopropanol phosphate biosynthesis II	Vitamin Biosynthesis	Cofactor, Prosthetic Group, Electron Carrier, and Vitamin Biosynthesis	Biosynthesis
PWY-6899	base-degraded thiamine salvage	Vitamin Biosynthesis	Cofactor, Prosthetic Group, Electron Carrier, and Vitamin Biosynthesis	Biosynthesis
PWY0-1507	biotin biosynthesis from 8-amino-7-oxononanoate I	Vitamin Biosynthesis	Cofactor, Prosthetic Group, Electron Carrier, and Vitamin Biosynthesis	Biosynthesis
PWY-7380	biotin biosynthesis from 8-amino-7-oxononanoate II	Vitamin Biosynthesis	Cofactor, Prosthetic Group, Electron Carrier, and Vitamin Biosynthesis	Biosynthesis
BIOTIN-BIOSYNTHESIS-PWY	biotin biosynthesis I	Vitamin Biosynthesis	Cofactor, Prosthetic Group, Electron Carrier, and Vitamin Biosynthesis	Biosynthesis
PWY-5005	biotin biosynthesis II	Vitamin Biosynthesis	Cofactor, Prosthetic Group, Electron Carrier, and Vitamin Biosynthesis	Biosynthesis
RIBOSYN2-PWY	flavin biosynthesis I (bacteria and plants)	Vitamin Biosynthesis	Cofactor, Prosthetic Group, Electron Carrier, and Vitamin Biosynthesis	Biosynthesis
PWY-6167	flavin biosynthesis II (archaea)	Vitamin Biosynthesis	Cofactor, Prosthetic Group, Electron Carrier, and Vitamin Biosynthesis	Biosynthesis
PWY-2161	folate polyglutamylation	Vitamin Biosynthesis	Cofactor, Prosthetic Group, Electron Carrier, and Vitamin Biosynthesis	Biosynthesis
PWY-2201	folate transformations I	Vitamin Biosynthesis	Cofactor, Prosthetic Group, Electron Carrier, and Vitamin Biosynthesis	Biosynthesis
PWY-6910	hydroxymethylpyrimidine salvage	Vitamin Biosynthesis	Cofactor, Prosthetic Group, Electron Carrier, and Vitamin Biosynthesis	Biosynthesis
PWY-5521	L-ascorbate biosynthesis III	Vitamin Biosynthesis	Cofactor, Prosthetic Group, Electron Carrier, and Vitamin Biosynthesis	Biosynthesis
PWY-7165	L-ascorbate biosynthesis VI (engineered pathway)	Vitamin Biosynthesis	Cofactor, Prosthetic Group, Electron Carrier, and Vitamin Biosynthesis	Biosynthesis
1CMET2-PWY	N10-formyl-tetrahydrofolate biosynthesis	Vitamin Biosynthesis	Cofactor, Prosthetic Group, Electron Carrier, and Vitamin Biosynthesis	Biosynthesis
PANTO-PWY	phosphopantothenate biosynthesis I	Vitamin Biosynthesis	Cofactor, Prosthetic Group, Electron Carrier, and Vitamin Biosynthesis	Biosynthesis
PWY-6654	phosphopantothenate biosynthesis III (archaebacteria)	Vitamin Biosynthesis	Cofactor, Prosthetic Group, Electron Carrier, and Vitamin Biosynthesis	Biosynthesis
PYRIDOXSYN-PWY	pyridoxal 5'-phosphate biosynthesis I	Vitamin Biosynthesis	Cofactor, Prosthetic Group, Electron Carrier, and Vitamin Biosynthesis	Biosynthesis
PWY-6466	pyridoxal 5'-phosphate biosynthesis II	Vitamin Biosynthesis	Cofactor, Prosthetic Group, Electron Carrier, and Vitamin Biosynthesis	Biosynthesis
PLPSAL-PWY	pyridoxal 5'-phosphate salvage I	Vitamin Biosynthesis	Cofactor, Prosthetic Group, Electron Carrier, and Vitamin Biosynthesis	Biosynthesis
COBALSYN-PWY	superpathway of adenosylcobalamin salvage from cobinamide I	Vitamin Biosynthesis	Cofactor, Prosthetic Group, Electron Carrier, and Vitamin Biosynthesis	Biosynthesis
PWY-6269	superpathway of adenosylcobalamin salvage from cobinamide II	Vitamin Biosynthesis	Cofactor, Prosthetic Group, Electron Carrier, and Vitamin Biosynthesis	Biosynthesis
PWY0-845	superpathway of pyridoxal 5'-phosphate biosynthesis and salvage	Vitamin Biosynthesis	Cofactor, Prosthetic Group, Electron Carrier, and Vitamin Biosynthesis	Biosynthesis
PWY-6612	superpathway of tetrahydrofolate biosynthesis	Vitamin Biosynthesis	Cofactor, Prosthetic Group, Electron Carrier, and Vitamin Biosynthesis	Biosynthesis
FOLSYN-PWY	superpathway of tetrahydrofolate biosynthesis and salvage	Vitamin Biosynthesis	Cofactor, Prosthetic Group, Electron Carrier, and Vitamin Biosynthesis	Biosynthesis
THISYN-PWY	superpathway of thiamine diphosphate biosynthesis I	Vitamin Biosynthesis	Cofactor, Prosthetic Group, Electron Carrier, and Vitamin Biosynthesis	Biosynthesis
PWY-6895	superpathway of thiamine diphosphate biosynthesis II	Vitamin Biosynthesis	Cofactor, Prosthetic Group, Electron Carrier, and Vitamin Biosynthesis	Biosynthesis
PWY-6614	tetrahydrofolate biosynthesis	Vitamin Biosynthesis	Cofactor, Prosthetic Group, Electron Carrier, and Vitamin Biosynthesis	Biosynthesis
PWY-6613	tetrahydrofolate salvage from 5,10-methenyltetrahydrofolate	Vitamin Biosynthesis	Cofactor, Prosthetic Group, Electron Carrier, and Vitamin Biosynthesis	Biosynthesis
PWY-6894	thiamine diphosphate biosynthesis I (E. coli)	Vitamin Biosynthesis	Cofactor, Prosthetic Group, Electron Carrier, and Vitamin Biosynthesis	Biosynthesis
PWY-6893	thiamine diphosphate biosynthesis II (Bacillus)	Vitamin Biosynthesis	Cofactor, Prosthetic Group, Electron Carrier, and Vitamin Biosynthesis	Biosynthesis
PWY-6907	thiamine diphosphate biosynthesis III (Staphylococcus)	Vitamin Biosynthesis	Cofactor, Prosthetic Group, Electron Carrier, and Vitamin Biosynthesis	Biosynthesis
PWY-6896	thiamine salvage I	Vitamin Biosynthesis	Cofactor, Prosthetic Group, Electron Carrier, and Vitamin Biosynthesis	Biosynthesis
PWY-6897	thiamine salvage II	Vitamin Biosynthesis	Cofactor, Prosthetic Group, Electron Carrier, and Vitamin Biosynthesis	Biosynthesis
PWY-6898	thiamine salvage III	Vitamin Biosynthesis	Cofactor, Prosthetic Group, Electron Carrier, and Vitamin Biosynthesis	Biosynthesis
PWY-7356	thiamine salvage IV (yeast)	Vitamin Biosynthesis	Cofactor, Prosthetic Group, Electron Carrier, and Vitamin Biosynthesis	Biosynthesis
PWY-7369	thiamine triphosphate metabolism	Vitamin Biosynthesis	Cofactor, Prosthetic Group, Electron Carrier, and Vitamin Biosynthesis	Biosynthesis
PWY-6892	thiazole biosynthesis I (facultative anaerobic bacteria)	Vitamin Biosynthesis	Cofactor, Prosthetic Group, Electron Carrier, and Vitamin Biosynthesis	Biosynthesis
PWY-6891	thiazole biosynthesis II (aerobic bacteria)	Vitamin Biosynthesis	Cofactor, Prosthetic Group, Electron Carrier, and Vitamin Biosynthesis	Biosynthesis
KDO-LIPASYN-PWY	(Kdo)2-lipid A biosynthesis I	(Kdo)2-lipid A biosynthesis I	Fatty Acid and Lipid Biosynthesis	Biosynthesis
PWY-5142	acyl-[acyl-carrier protein] thioesterase pathway	acyl-[acyl-carrier protein] thioesterase pathway	Fatty Acid and Lipid Biosynthesis	Biosynthesis
PWY-5148	acyl-CoA hydrolysis	acyl-CoA hydrolysis	Fatty Acid and Lipid Biosynthesis	Biosynthesis
PWY0-1264	biotin-carboxyl carrier protein assembly	biotin-carboxyl carrier protein assembly	Fatty Acid and Lipid Biosynthesis	Biosynthesis
PWY-6795	diacylglyceryl-N,N,N-trimethylhomoserine biosynthesis	diacylglyceryl-N,N,N-trimethylhomoserine biosynthesis	Fatty Acid and Lipid Biosynthesis	Biosynthesis
PWY-5670	epoxysqualene biosynthesis	epoxysqualene biosynthesis	Fatty Acid and Lipid Biosynthesis	Biosynthesis
PWY0-862	(5Z)-dodecenoate biosynthesis I	Fatty Acid Biosynthesis	Fatty Acid and Lipid Biosynthesis	Biosynthesis
PWY-7641	5-hexynoate biosynthesis	Fatty Acid Biosynthesis	Fatty Acid and Lipid Biosynthesis	Biosynthesis
PWY-7583	arachidonate biosynthesis II (bacteria)	Fatty Acid Biosynthesis	Fatty Acid and Lipid Biosynthesis	Biosynthesis
PWY-5973	cis-vaccenate biosynthesis	Fatty Acid Biosynthesis	Fatty Acid and Lipid Biosynthesis	Biosynthesis
PWY0-541	cyclopropane fatty acid (CFA) biosynthesis	Fatty Acid Biosynthesis	Fatty Acid and Lipid Biosynthesis	Biosynthesis
PWY-7585	docosahexaenoate biosynthesis II (bacteria)	Fatty Acid Biosynthesis	Fatty Acid and Lipid Biosynthesis	Biosynthesis
PWY-4381	fatty acid biosynthesis initiation I	Fatty Acid Biosynthesis	Fatty Acid and Lipid Biosynthesis	Biosynthesis
PWY-5966	fatty acid biosynthesis initiation II	Fatty Acid Biosynthesis	Fatty Acid and Lipid Biosynthesis	Biosynthesis
PWY-5965	fatty acid biosynthesis initiation III	Fatty Acid Biosynthesis	Fatty Acid and Lipid Biosynthesis	Biosynthesis
FASYN-ELONG-PWY	fatty acid elongation -- saturated	Fatty Acid Biosynthesis	Fatty Acid and Lipid Biosynthesis	Biosynthesis
PWY-7094	fatty acid salvage	Fatty Acid Biosynthesis	Fatty Acid and Lipid Biosynthesis	Biosynthesis
PWY-7663	gondoate biosynthesis (anaerobic)	Fatty Acid Biosynthesis	Fatty Acid and Lipid Biosynthesis	Biosynthesis
PWY-7050	icosapentaenoate biosynthesis IV (bacteria)	Fatty Acid Biosynthesis	Fatty Acid and Lipid Biosynthesis	Biosynthesis
PWY-7593	linoleate biosynthesis III (cyanobacteria)	Fatty Acid Biosynthesis	Fatty Acid and Lipid Biosynthesis	Biosynthesis
PWYG-321	mycolate biosynthesis	Fatty Acid Biosynthesis	Fatty Acid and Lipid Biosynthesis	Biosynthesis
PWY-7587	oleate biosynthesis III (cyanobacteria)	Fatty Acid Biosynthesis	Fatty Acid and Lipid Biosynthesis	Biosynthesis
PWY-7664	oleate biosynthesis IV (anaerobic)	Fatty Acid Biosynthesis	Fatty Acid and Lipid Biosynthesis	Biosynthesis
PWY-5971	palmitate biosynthesis II (bacteria and plants)	Fatty Acid Biosynthesis	Fatty Acid and Lipid Biosynthesis	Biosynthesis
PWY-6282	palmitoleate biosynthesis I (from (5Z)-dodec-5-enoate)	Fatty Acid Biosynthesis	Fatty Acid and Lipid Biosynthesis	Biosynthesis
PWY-5366	palmitoleate biosynthesis II (plants and bacteria)	Fatty Acid Biosynthesis	Fatty Acid and Lipid Biosynthesis	Biosynthesis
PWY-7589	palmitoleate biosynthesis III (cyanobacteria)	Fatty Acid Biosynthesis	Fatty Acid and Lipid Biosynthesis	Biosynthesis
PWY-6598	sciadonate biosynthesis	Fatty Acid Biosynthesis	Fatty Acid and Lipid Biosynthesis	Biosynthesis
PWY-5972	stearate biosynthesis I (animals and fungi)	Fatty Acid Biosynthesis	Fatty Acid and Lipid Biosynthesis	Biosynthesis
PWY-5989	stearate biosynthesis II (bacteria and plants)	Fatty Acid Biosynthesis	Fatty Acid and Lipid Biosynthesis	Biosynthesis
PWY-7595	stearidonate biosynthesis (cyanobacteria)	Fatty Acid Biosynthesis	Fatty Acid and Lipid Biosynthesis	Biosynthesis
FASYN-INITIAL-PWY	superpathway of fatty acid biosynthesis initiation (E. coli)	Fatty Acid Biosynthesis	Fatty Acid and Lipid Biosynthesis	Biosynthesis
PWY-6285	superpathway of fatty acids biosynthesis (E. coli)	Fatty Acid Biosynthesis	Fatty Acid and Lipid Biosynthesis	Biosynthesis
PWY-6113	superpathway of mycolate biosynthesis	Fatty Acid Biosynthesis	Fatty Acid and Lipid Biosynthesis	Biosynthesis
PWY-7596	superpathway of stearidonate biosynthesis (cyanobacteria)	Fatty Acid Biosynthesis	Fatty Acid and Lipid Biosynthesis	Biosynthesis
PWY-6284	superpathway of unsaturated fatty acids biosynthesis (E. coli)	Fatty Acid Biosynthesis	Fatty Acid and Lipid Biosynthesis	Biosynthesis
PWY-5080	very long chain fatty acid biosynthesis I	Fatty Acid Biosynthesis	Fatty Acid and Lipid Biosynthesis	Biosynthesis
PWY-7036	very long chain fatty acid biosynthesis II	Fatty Acid Biosynthesis	Fatty Acid and Lipid Biosynthesis	Biosynthesis
PWY-7598	α-linolenate biosynthesis II (cyanobacteria)	Fatty Acid Biosynthesis	Fatty Acid and Lipid Biosynthesis	Biosynthesis
PWY-7594	γ-linolenate biosynthesis III (cyanobacteria)	Fatty Acid Biosynthesis	Fatty Acid and Lipid Biosynthesis	Biosynthesis
PWY-7666	galactolipid biosynthesis II	Glycolipid Biosynthesis	Fatty Acid and Lipid Biosynthesis	Biosynthesis
PWY-6648	rhamnolipid biosynthesis	Glycolipid Biosynthesis	Fatty Acid and Lipid Biosynthesis	Biosynthesis
LIPA-CORESYN-PWY	lipid A-core biosynthesis	lipid A-core biosynthesis (E. coli K-12)	Fatty Acid and Lipid Biosynthesis	Biosynthesis
PWY-6818	ornithine lipid biosynthesis	ornithine lipid biosynthesis	Fatty Acid and Lipid Biosynthesis	Biosynthesis
PWY-6350	archaetidylinositol biosynthesis	Phospholipid Biosynthesis	Fatty Acid and Lipid Biosynthesis	Biosynthesis
PWY-6141	archaetidylserine and archaetidylethanolamine biosynthesis	Phospholipid Biosynthesis	Fatty Acid and Lipid Biosynthesis	Biosynthesis
PWY-7509	cardiolipin and phosphatidylethanolamine biosynthesis (Xanthomonas)	Phospholipid Biosynthesis	Fatty Acid and Lipid Biosynthesis	Biosynthesis
PWY-5668	cardiolipin biosynthesis I	Phospholipid Biosynthesis	Fatty Acid and Lipid Biosynthesis	Biosynthesis
PWY-6349	CDP-archaeol biosynthesis	Phospholipid Biosynthesis	Fatty Acid and Lipid Biosynthesis	Biosynthesis
PWY-5667	CDP-diacylglycerol biosynthesis I	Phospholipid Biosynthesis	Fatty Acid and Lipid Biosynthesis	Biosynthesis
PWY0-1319	CDP-diacylglycerol biosynthesis II	Phospholipid Biosynthesis	Fatty Acid and Lipid Biosynthesis	Biosynthesis
PWY-5981	CDP-diacylglycerol biosynthesis III	Phospholipid Biosynthesis	Fatty Acid and Lipid Biosynthesis	Biosynthesis
PWY3O-450	phosphatidylcholine biosynthesis I	Phospholipid Biosynthesis	Fatty Acid and Lipid Biosynthesis	Biosynthesis
PWY-6825	phosphatidylcholine biosynthesis V	Phospholipid Biosynthesis	Fatty Acid and Lipid Biosynthesis	Biosynthesis
PWY-6826	phosphatidylcholine biosynthesis VI	Phospholipid Biosynthesis	Fatty Acid and Lipid Biosynthesis	Biosynthesis
PWY-7470	phosphatidylcholine biosynthesis VII	Phospholipid Biosynthesis	Fatty Acid and Lipid Biosynthesis	Biosynthesis
PWY-5669	phosphatidylethanolamine biosynthesis I	Phospholipid Biosynthesis	Fatty Acid and Lipid Biosynthesis	Biosynthesis
PWY4FS-7	phosphatidylglycerol biosynthesis I (plastidic)	Phospholipid Biosynthesis	Fatty Acid and Lipid Biosynthesis	Biosynthesis
PWY4FS-8	phosphatidylglycerol biosynthesis II (non-plastidic)	Phospholipid Biosynthesis	Fatty Acid and Lipid Biosynthesis	Biosynthesis
PWY-6580	phosphatidylinositol biosynthesis I (bacteria)	Phospholipid Biosynthesis	Fatty Acid and Lipid Biosynthesis	Biosynthesis
PHOSLIPSYN-PWY	superpathway of phospholipid biosynthesis I (bacteria)	Phospholipid Biosynthesis	Fatty Acid and Lipid Biosynthesis	Biosynthesis
PWY3DJ-11281	sphingomyelin metabolism	sphingomyelin metabolism	Fatty Acid and Lipid Biosynthesis	Biosynthesis
PWY-6132	lanosterol biosynthesis	Sterol Biosynthesis	Fatty Acid and Lipid Biosynthesis	Biosynthesis
PWY-7588	ursodeoxycholate biosynthesis (bacteria)	Sterol Biosynthesis	Fatty Acid and Lipid Biosynthesis	Biosynthesis
PWYQT-4427	sulfoquinovosyl diacylglycerol biosynthesis	sulfoquinovosyl diacylglycerol biosynthesis	Fatty Acid and Lipid Biosynthesis	Biosynthesis
LPSSYN-PWY	superpathway of lipopolysaccharide biosynthesis	superpathway of lipopolysaccharide biosynthesis	Fatty Acid and Lipid Biosynthesis	Biosynthesis
PWY-5885	wax esters biosynthesis II	wax esters biosynthesis II	Fatty Acid and Lipid Biosynthesis	Biosynthesis
PWY-6853	ethylene biosynthesis II (microbes)	Plant Hormone Biosynthesis	Hormone Biosynthesis	Biosynthesis
PWY-6854	ethylene biosynthesis III (microbes)	Plant Hormone Biosynthesis	Hormone Biosynthesis	Biosynthesis
PWY-7124	ethylene biosynthesis V (engineered)	Plant Hormone Biosynthesis	Hormone Biosynthesis	Biosynthesis
PWY-3161	indole-3-acetate biosynthesis III (bacteria)	Plant Hormone Biosynthesis	Hormone Biosynthesis	Biosynthesis
PWY-5025	indole-3-acetate biosynthesis IV (bacteria)	Plant Hormone Biosynthesis	Hormone Biosynthesis	Biosynthesis
PWY-5026	indole-3-acetate biosynthesis V (bacteria and fungi)	Plant Hormone Biosynthesis	Hormone Biosynthesis	Biosynthesis
TRPIAACAT-PWY	indole-3-acetate biosynthesis VI (bacteria)	Plant Hormone Biosynthesis	Hormone Biosynthesis	Biosynthesis
PWY-5052	superpathway of gibberellin biosynthesis	Plant Hormone Biosynthesis	Hormone Biosynthesis	Biosynthesis
PWY-5053	superpathway of gibberellin GA12 biosynthesis	Plant Hormone Biosynthesis	Hormone Biosynthesis	Biosynthesis
PWY-6664	di-myo-inositol phosphate biosynthesis	Organic Solute Biosynthesis	Metabolic Regulator Biosynthesis	Biosynthesis
PWY-5662	glucosylglycerate biosynthesis I	Organic Solute Biosynthesis	Metabolic Regulator Biosynthesis	Biosynthesis
PWY-6685	glucosylglycerate biosynthesis II	Organic Solute Biosynthesis	Metabolic Regulator Biosynthesis	Biosynthesis
PWY-6686	mannosylglucosylglycerate biosynthesis I	Organic Solute Biosynthesis	Metabolic Regulator Biosynthesis	Biosynthesis
PWY-6687	mannosylglucosylglycerate biosynthesis II	Organic Solute Biosynthesis	Metabolic Regulator Biosynthesis	Biosynthesis
PWY-5656	mannosylglycerate biosynthesis I	Organic Solute Biosynthesis	Metabolic Regulator Biosynthesis	Biosynthesis
PWY-5658	mannosylglycerate biosynthesis II	Organic Solute Biosynthesis	Metabolic Regulator Biosynthesis	Biosynthesis
PWY-7054	N-acetylglutaminylglutamine amide biosynthesis	Organic Solute Biosynthesis	Metabolic Regulator Biosynthesis	Biosynthesis
PPGPPMET-PWY	ppGpp biosynthesis	ppGpp biosynthesis	Metabolic Regulator Biosynthesis	Biosynthesis
PWY-6146	Methanobacterium thermoautotrophicum biosynthetic metabolism	Methanobacterium thermoautotrophicum biosynthetic metabolism	Methanobacterium thermoautotrophicum biosynthetic metabolism	Biosynthesis
PWY-7227	adenosine deoxyribonucleotides de novo biosynthesis	2'-Deoxyribonucleotide Biosynthesis	Nucleoside and Nucleotide Biosynthesis	Biosynthesis
PWY-7220	adenosine deoxyribonucleotides de novo biosynthesis II	2'-Deoxyribonucleotide Biosynthesis	Nucleoside and Nucleotide Biosynthesis	Biosynthesis
PWY-7226	guanosine deoxyribonucleotides de novo biosynthesis I	2'-Deoxyribonucleotide Biosynthesis	Nucleoside and Nucleotide Biosynthesis	Biosynthesis
PWY-7222	guanosine deoxyribonucleotides de novo biosynthesis II	2'-Deoxyribonucleotide Biosynthesis	Nucleoside and Nucleotide Biosynthesis	Biosynthesis
PWY-7184	pyrimidine deoxyribonucleotides de novo biosynthesis I	2'-Deoxyribonucleotide Biosynthesis	Nucleoside and Nucleotide Biosynthesis	Biosynthesis
PWY-7187	pyrimidine deoxyribonucleotides de novo biosynthesis II	2'-Deoxyribonucleotide Biosynthesis	Nucleoside and Nucleotide Biosynthesis	Biosynthesis
PWY-6545	pyrimidine deoxyribonucleotides de novo biosynthesis III	2'-Deoxyribonucleotide Biosynthesis	Nucleoside and Nucleotide Biosynthesis	Biosynthesis
PWY-7198	pyrimidine deoxyribonucleotides de novo biosynthesis IV	2'-Deoxyribonucleotide Biosynthesis	Nucleoside and Nucleotide Biosynthesis	Biosynthesis
PWY-7211	superpathway of pyrimidine deoxyribonucleotides de novo biosynthesis	2'-Deoxyribonucleotide Biosynthesis	Nucleoside and Nucleotide Biosynthesis	Biosynthesis
PWY0-166	superpathway of pyrimidine deoxyribonucleotides de novo biosynthesis (E. coli)	2'-Deoxyribonucleotide Biosynthesis	Nucleoside and Nucleotide Biosynthesis	Biosynthesis
PWY-6121	5-aminoimidazole ribonucleotide biosynthesis I	Purine Nucleotide Biosynthesis	Nucleoside and Nucleotide Biosynthesis	Biosynthesis
PWY-6122	5-aminoimidazole ribonucleotide biosynthesis II	Purine Nucleotide Biosynthesis	Nucleoside and Nucleotide Biosynthesis	Biosynthesis
P121-PWY	adenine and adenosine salvage I	Purine Nucleotide Biosynthesis	Nucleoside and Nucleotide Biosynthesis	Biosynthesis
PWY-6605	adenine and adenosine salvage II	Purine Nucleotide Biosynthesis	Nucleoside and Nucleotide Biosynthesis	Biosynthesis
PWY-6609	adenine and adenosine salvage III	Purine Nucleotide Biosynthesis	Nucleoside and Nucleotide Biosynthesis	Biosynthesis
PWY-6611	adenine and adenosine salvage V	Purine Nucleotide Biosynthesis	Nucleoside and Nucleotide Biosynthesis	Biosynthesis
PWY-6619	adenine and adenosine salvage VI	Purine Nucleotide Biosynthesis	Nucleoside and Nucleotide Biosynthesis	Biosynthesis
PWY-6610	adenine salvage	Purine Nucleotide Biosynthesis	Nucleoside and Nucleotide Biosynthesis	Biosynthesis
PWY-6794	adenosine 5'-phosphoramidate biosynthesis	Purine Nucleotide Biosynthesis	Nucleoside and Nucleotide Biosynthesis	Biosynthesis
PWY-7219	adenosine ribonucleotides de novo biosynthesis	Purine Nucleotide Biosynthesis	Nucleoside and Nucleotide Biosynthesis	Biosynthesis
PWY-6620	guanine and guanosine salvage	Purine Nucleotide Biosynthesis	Nucleoside and Nucleotide Biosynthesis	Biosynthesis
PWY-6599	guanine and guanosine salvage II	Purine Nucleotide Biosynthesis	Nucleoside and Nucleotide Biosynthesis	Biosynthesis
PWY-6618	guanine and guanosine salvage III	Purine Nucleotide Biosynthesis	Nucleoside and Nucleotide Biosynthesis	Biosynthesis
PWY-7221	guanosine ribonucleotides de novo biosynthesis	Purine Nucleotide Biosynthesis	Nucleoside and Nucleotide Biosynthesis	Biosynthesis
PWY-6123	inosine-5'-phosphate biosynthesis I	Purine Nucleotide Biosynthesis	Nucleoside and Nucleotide Biosynthesis	Biosynthesis
PWY-7234	inosine-5'-phosphate biosynthesis III	Purine Nucleotide Biosynthesis	Nucleoside and Nucleotide Biosynthesis	Biosynthesis
PWY-7224	purine deoxyribonucleosides salvage	Purine Nucleotide Biosynthesis	Nucleoside and Nucleotide Biosynthesis	Biosynthesis
PWY-6277	superpathway of 5-aminoimidazole ribonucleotide biosynthesis	Purine Nucleotide Biosynthesis	Nucleoside and Nucleotide Biosynthesis	Biosynthesis
PWY-7229	superpathway of adenosine nucleotides de novo biosynthesis I	Purine Nucleotide Biosynthesis	Nucleoside and Nucleotide Biosynthesis	Biosynthesis
PWY-6126	superpathway of adenosine nucleotides de novo biosynthesis II	Purine Nucleotide Biosynthesis	Nucleoside and Nucleotide Biosynthesis	Biosynthesis
PWY-7228	superpathway of guanosine nucleotides de novo biosynthesis I	Purine Nucleotide Biosynthesis	Nucleoside and Nucleotide Biosynthesis	Biosynthesis
PWY-6125	superpathway of guanosine nucleotides de novo biosynthesis II	Purine Nucleotide Biosynthesis	Nucleoside and Nucleotide Biosynthesis	Biosynthesis
PWY-841	superpathway of purine nucleotides de novo biosynthesis I	Purine Nucleotide Biosynthesis	Nucleoside and Nucleotide Biosynthesis	Biosynthesis
DENOVOPURINE2-PWY	superpathway of purine nucleotides de novo biosynthesis II	Purine Nucleotide Biosynthesis	Nucleoside and Nucleotide Biosynthesis	Biosynthesis
SALVPURINE2-PWY	xanthine and xanthosine salvage	Purine Nucleotide Biosynthesis	Nucleoside and Nucleotide Biosynthesis	Biosynthesis
PWY-7205	CMP phosphorylation	Pyrimidine Nucleotide Biosynthesis	Nucleoside and Nucleotide Biosynthesis	Biosynthesis
PWY-7199	pyrimidine deoxyribonucleosides salvage	Pyrimidine Nucleotide Biosynthesis	Nucleoside and Nucleotide Biosynthesis	Biosynthesis
PWY-7197	pyrimidine deoxyribonucleotide phosphorylation	Pyrimidine Nucleotide Biosynthesis	Nucleoside and Nucleotide Biosynthesis	Biosynthesis
PWY-7210	pyrimidine deoxyribonucleotides biosynthesis from CTP	Pyrimidine Nucleotide Biosynthesis	Nucleoside and Nucleotide Biosynthesis	Biosynthesis
PWY-7183	pyrimidine nucleobases salvage I	Pyrimidine Nucleotide Biosynthesis	Nucleoside and Nucleotide Biosynthesis	Biosynthesis
PWY-7194	pyrimidine nucleobases salvage II	Pyrimidine Nucleotide Biosynthesis	Nucleoside and Nucleotide Biosynthesis	Biosynthesis
PWY-7193	pyrimidine ribonucleosides salvage I	Pyrimidine Nucleotide Biosynthesis	Nucleoside and Nucleotide Biosynthesis	Biosynthesis
PWY-6556	pyrimidine ribonucleosides salvage II	Pyrimidine Nucleotide Biosynthesis	Nucleoside and Nucleotide Biosynthesis	Biosynthesis
PWY-7195	pyrimidine ribonucleosides salvage III	Pyrimidine Nucleotide Biosynthesis	Nucleoside and Nucleotide Biosynthesis	Biosynthesis
PWY-7200	superpathway of pyrimidine deoxyribonucleoside salvage	Pyrimidine Nucleotide Biosynthesis	Nucleoside and Nucleotide Biosynthesis	Biosynthesis
PWY-7208	superpathway of pyrimidine nucleobases salvage	Pyrimidine Nucleotide Biosynthesis	Nucleoside and Nucleotide Biosynthesis	Biosynthesis
PWY-7196	superpathway of pyrimidine ribonucleosides salvage	Pyrimidine Nucleotide Biosynthesis	Nucleoside and Nucleotide Biosynthesis	Biosynthesis
PWY0-162	superpathway of pyrimidine ribonucleotides de novo biosynthesis	Pyrimidine Nucleotide Biosynthesis	Nucleoside and Nucleotide Biosynthesis	Biosynthesis
PWY-5686	UMP biosynthesis I	Pyrimidine Nucleotide Biosynthesis	Nucleoside and Nucleotide Biosynthesis	Biosynthesis
PWY-7176	UTP and CTP de novo biosynthesis	Pyrimidine Nucleotide Biosynthesis	Nucleoside and Nucleotide Biosynthesis	Biosynthesis
PWY-6519	8-amino-7-oxononanoate biosynthesis I	8-Amino-7-oxononanoate Biosynthesis	Other Biosynthesis	Biosynthesis
PWY-7147	8-amino-7-oxononanoate biosynthesis II	8-Amino-7-oxononanoate Biosynthesis	Other Biosynthesis	Biosynthesis
PWY-6578	8-amino-7-oxononanoate biosynthesis III	8-Amino-7-oxononanoate Biosynthesis	Other Biosynthesis	Biosynthesis
PWY-6498	eumelanin biosynthesis	eumelanin biosynthesis	Other Biosynthesis	Biosynthesis
PWY-6481	L-dopa and L-dopachrome biosynthesis	L-dopa and L-dopachrome biosynthesis	Other Biosynthesis	Biosynthesis
PWY-6730	methylhalides biosynthesis (plants)	methylhalides biosynthesis (plants)	Other Biosynthesis	Biosynthesis
PWY-7536	2-amino-3-hydroxycyclopent-2-enone biosynthesis	2-amino-3-hydroxycyclopent-2-enone biosynthesis	Secondary Metabolite Biosynthesis	Biosynthesis
PWY-6660	2-heptyl-3-hydroxy-4(1H)-quinolone biosynthesis	2-heptyl-3-hydroxy-4(1H)-quinolone biosynthesis	Secondary Metabolite Biosynthesis	Biosynthesis
PWY-5979	3-amino-5-hydroxybenzoate biosynthesis	3-amino-5-hydroxybenzoate biosynthesis	Secondary Metabolite Biosynthesis	Biosynthesis
PWY-6661	4-hydroxy-2(1H)-quinolone biosynthesis	4-hydroxy-2(1H)-quinolone biosynthesis	Secondary Metabolite Biosynthesis	Biosynthesis
PWY-5737	(5R)-carbapenem carboxylate biosynthesis	Antibiotic Biosynthesis	Secondary Metabolite Biosynthesis	Biosynthesis
PWY-5776	2-hydroxyphenazine biosynthesis	Antibiotic Biosynthesis	Secondary Metabolite Biosynthesis	Biosynthesis
PWY-6511	3-methylarginine biosynthesis	Antibiotic Biosynthesis	Secondary Metabolite Biosynthesis	Biosynthesis
PWY-7354	aclacinomycin biosynthesis	Antibiotic Biosynthesis	Secondary Metabolite Biosynthesis	Biosynthesis
PWY1A0-6325	actinorhodin biosynthesis	Antibiotic Biosynthesis	Secondary Metabolite Biosynthesis	Biosynthesis
PWY-5887	albaflavenone biosynthesis	Antibiotic Biosynthesis	Secondary Metabolite Biosynthesis	Biosynthesis
PWY-7569	arginomycin biosynthesis	Antibiotic Biosynthesis	Secondary Metabolite Biosynthesis	Biosynthesis
PWY-7407	aurachin A, B, C and D biosynthesis	Antibiotic Biosynthesis	Secondary Metabolite Biosynthesis	Biosynthesis
PWY-7405	aurachin RE biosynthesis	Antibiotic Biosynthesis	Secondary Metabolite Biosynthesis	Biosynthesis
PWY-7626	bacilysin biosynthesis	Antibiotic Biosynthesis	Secondary Metabolite Biosynthesis	Biosynthesis
PWY-7564	bacimethrin and bacimethrin pyrophosphate biosynthesis	Antibiotic Biosynthesis	Secondary Metabolite Biosynthesis	Biosynthesis
PWY-7570	blasticidin S biosynthesis	Antibiotic Biosynthesis	Secondary Metabolite Biosynthesis	Biosynthesis
PWY-7019	butirosin biosynthesis	Antibiotic Biosynthesis	Secondary Metabolite Biosynthesis	Biosynthesis
PWY-6722	candicidin biosynthesis	Antibiotic Biosynthesis	Secondary Metabolite Biosynthesis	Biosynthesis
PWY-5633	cephamycin C biosynthesis	Antibiotic Biosynthesis	Secondary Metabolite Biosynthesis	Biosynthesis
PWY-5679	clavulanate biosynthesis	Antibiotic Biosynthesis	Secondary Metabolite Biosynthesis	Biosynthesis
PWY-7352	daunorubicin biosynthesis	Antibiotic Biosynthesis	Secondary Metabolite Biosynthesis	Biosynthesis
PWY-5631	deacetylcephalosporin C biosynthesis	Antibiotic Biosynthesis	Secondary Metabolite Biosynthesis	Biosynthesis
PWY-6682	dehydrophos biosynthesis	Antibiotic Biosynthesis	Secondary Metabolite Biosynthesis	Biosynthesis
PWY-7355	doxorubicin biosynthesis	Antibiotic Biosynthesis	Secondary Metabolite Biosynthesis	Biosynthesis
PWY-7483	elloramycin biosynthesis	Antibiotic Biosynthesis	Secondary Metabolite Biosynthesis	Biosynthesis
PWY-7108	erythromycin A biosynthesis	Antibiotic Biosynthesis	Secondary Metabolite Biosynthesis	Biosynthesis
PWY-7106	erythromycin D biosynthesis	Antibiotic Biosynthesis	Secondary Metabolite Biosynthesis	Biosynthesis
PWY-5757	fosfomycin biosynthesis	Antibiotic Biosynthesis	Secondary Metabolite Biosynthesis	Biosynthesis
PWY-7419	FR-900098 and FR-33289 antibiotics biosynthesis	Antibiotic Biosynthesis	Secondary Metabolite Biosynthesis	Biosynthesis
PWY-7025	gentamicin biosynthesis	Antibiotic Biosynthesis	Secondary Metabolite Biosynthesis	Biosynthesis
PWY-6003	gramicidin S biosynthesis	Antibiotic Biosynthesis	Secondary Metabolite Biosynthesis	Biosynthesis
PWY-5629	isopenicillin N biosynthesis	Antibiotic Biosynthesis	Secondary Metabolite Biosynthesis	Biosynthesis
PWY-6679	jadomycin biosynthesis	Antibiotic Biosynthesis	Secondary Metabolite Biosynthesis	Biosynthesis
PWY-6345	K-252 biosynthesis	Antibiotic Biosynthesis	Secondary Metabolite Biosynthesis	Biosynthesis
PWY-7000	kanamycin biosynthesis	Antibiotic Biosynthesis	Secondary Metabolite Biosynthesis	Biosynthesis
PWY-6955	lincomycin biosynthesis	Antibiotic Biosynthesis	Secondary Metabolite Biosynthesis	Biosynthesis
PWY-7109	megalomicin A biosynthesis	Antibiotic Biosynthesis	Secondary Metabolite Biosynthesis	Biosynthesis
PWY-7422	methymycin, neomethymycin and novamethymycin biosynthesis	Antibiotic Biosynthesis	Secondary Metabolite Biosynthesis	Biosynthesis
PWY-7045	mithramycin biosynthesis	Antibiotic Biosynthesis	Secondary Metabolite Biosynthesis	Biosynthesis
PWY-7412	mycinamicin biosynthesis	Antibiotic Biosynthesis	Secondary Metabolite Biosynthesis	Biosynthesis
PWY-7421	narbomycin, pikromycin and novapikromycin biosynthesis	Antibiotic Biosynthesis	Secondary Metabolite Biosynthesis	Biosynthesis
PWY-7016	neomycin biosynthesis	Antibiotic Biosynthesis	Secondary Metabolite Biosynthesis	Biosynthesis
PWY-6919	neopentalenoketolactone and pentalenate biosynthesis	Antibiotic Biosynthesis	Secondary Metabolite Biosynthesis	Biosynthesis
PWY-7287	novobiocin biosynthesis	Antibiotic Biosynthesis	Secondary Metabolite Biosynthesis	Biosynthesis
PWY-7624	nystatin biosynthesis	Antibiotic Biosynthesis	Secondary Metabolite Biosynthesis	Biosynthesis
PWY-6971	oleandomycin biosynthesis	Antibiotic Biosynthesis	Secondary Metabolite Biosynthesis	Biosynthesis
PWY-7014	paromamine biosynthesis I	Antibiotic Biosynthesis	Secondary Metabolite Biosynthesis	Biosynthesis
PWY-7022	paromamine biosynthesis II	Antibiotic Biosynthesis	Secondary Metabolite Biosynthesis	Biosynthesis
PWY-7018	paromomycin biosynthesis	Antibiotic Biosynthesis	Secondary Metabolite Biosynthesis	Biosynthesis
PWY-6915	pentalenolactone biosynthesis	Antibiotic Biosynthesis	Secondary Metabolite Biosynthesis	Biosynthesis
PWY-5770	phenazine-1-carboxylate biosynthesis	Antibiotic Biosynthesis	Secondary Metabolite Biosynthesis	Biosynthesis
PWY-6322	phosphinothricin tripeptide biosynthesis	Antibiotic Biosynthesis	Secondary Metabolite Biosynthesis	Biosynthesis
PWY-7441	polymyxin A biosynthesis	Antibiotic Biosynthesis	Secondary Metabolite Biosynthesis	Biosynthesis
PWY-7547	prodigiosin biosynthesis	Antibiotic Biosynthesis	Secondary Metabolite Biosynthesis	Biosynthesis
PWY-5929	puromycin biosynthesis	Antibiotic Biosynthesis	Secondary Metabolite Biosynthesis	Biosynthesis
PWY-6666	pyocyanin biosynthesis	Antibiotic Biosynthesis	Secondary Metabolite Biosynthesis	Biosynthesis
PWY-6324	rebeccamycin biosynthesis	Antibiotic Biosynthesis	Secondary Metabolite Biosynthesis	Biosynthesis
PWY-7510	rhizocticin A and B biosynthesis	Antibiotic Biosynthesis	Secondary Metabolite Biosynthesis	Biosynthesis
PWY-7015	ribostamycin biosynthesis	Antibiotic Biosynthesis	Secondary Metabolite Biosynthesis	Biosynthesis
PWY-5984	rifamycin B biosynthesis	Antibiotic Biosynthesis	Secondary Metabolite Biosynthesis	Biosynthesis
PWY-7677	rosamicin biosynthesis	Antibiotic Biosynthesis	Secondary Metabolite Biosynthesis	Biosynthesis
PWY-7671	saframycin A biosynthesis	Antibiotic Biosynthesis	Secondary Metabolite Biosynthesis	Biosynthesis
PWY-6721	sangivamycin biosynthesis	Antibiotic Biosynthesis	Secondary Metabolite Biosynthesis	Biosynthesis
PWY-6346	staurosporine biosynthesis	Antibiotic Biosynthesis	Secondary Metabolite Biosynthesis	Biosynthesis
PWY-5940	streptomycin biosynthesis	Antibiotic Biosynthesis	Secondary Metabolite Biosynthesis	Biosynthesis
PWY-7020	superpathway of butirocin biosynthesis	Antibiotic Biosynthesis	Secondary Metabolite Biosynthesis	Biosynthesis
PWY-7575	superpathway of candicidin biosynthesis	Antibiotic Biosynthesis	Secondary Metabolite Biosynthesis	Biosynthesis
PWY-6977	superpathway of erythromycin biosynthesis	Antibiotic Biosynthesis	Secondary Metabolite Biosynthesis	Biosynthesis
PWY-6975	superpathway of erythromycin biosynthesis (without sugar biosynthesis)	Antibiotic Biosynthesis	Secondary Metabolite Biosynthesis	Biosynthesis
PWY-7110	superpathway of megalomicin A biosynthesis	Antibiotic Biosynthesis	Secondary Metabolite Biosynthesis	Biosynthesis
PWY-7021	superpathway of neomycin biosynthesis	Antibiotic Biosynthesis	Secondary Metabolite Biosynthesis	Biosynthesis
PWY-5634	superpathway of penicillin, cephalosporin and cephamycin biosynthesis	Antibiotic Biosynthesis	Secondary Metabolite Biosynthesis	Biosynthesis
PWY-5993	superpathway of rifamycin B biosynthesis	Antibiotic Biosynthesis	Secondary Metabolite Biosynthesis	Biosynthesis
PWY-5930	terpentecin biosynthesis	Antibiotic Biosynthesis	Secondary Metabolite Biosynthesis	Biosynthesis
PWY-7485	tetracenomycin C biosynthesis	Antibiotic Biosynthesis	Secondary Metabolite Biosynthesis	Biosynthesis
PWY-6720	toyocamycin biosynthesis	Antibiotic Biosynthesis	Secondary Metabolite Biosynthesis	Biosynthesis
PWY-7415	tylosin biosynthesis	Antibiotic Biosynthesis	Secondary Metabolite Biosynthesis	Biosynthesis
PWY-5818	validamycin biosynthesis	Antibiotic Biosynthesis	Secondary Metabolite Biosynthesis	Biosynthesis
PWY-6157	autoinducer AI-1 biosynthesis	Autoinducer Biosynthesis	Secondary Metabolite Biosynthesis	Biosynthesis
PWY-6153	autoinducer AI-2 biosynthesis I	Autoinducer Biosynthesis	Secondary Metabolite Biosynthesis	Biosynthesis
PWY-6154	autoinducer AI-2 biosynthesis II (Vibrio)	Autoinducer Biosynthesis	Secondary Metabolite Biosynthesis	Biosynthesis
PWY-7621	autoinducer CAI-1 biosynthesis	Autoinducer Biosynthesis	Secondary Metabolite Biosynthesis	Biosynthesis
PWY-6808	dTDP-D-forosamine biosynthesis	dTDP-D-forosamine biosynthesis	Secondary Metabolite Biosynthesis	Biosynthesis
PWY-7255	ergothioneine biosynthesis I (bacteria)	Ergothioneine Biosynthesis	Secondary Metabolite Biosynthesis	Biosynthesis
PWY-6644	fluoroacetate and fluorothreonine biosynthesis	fluoroacetate and fluorothreonine biosynthesis	Secondary Metabolite Biosynthesis	Biosynthesis
PWY-7153	grixazone biosynthesis	grixazone biosynthesis	Secondary Metabolite Biosynthesis	Biosynthesis
PWY-6069	indigo biosynthesis	indigo biosynthesis	Secondary Metabolite Biosynthesis	Biosynthesis
PWY-7100	spinosyn A biosynthesis	Insecticide Biosynthesis	Secondary Metabolite Biosynthesis	Biosynthesis
PWY-7531	mannojirimycin biosynthesis	mannojirimycin biosynthesis	Secondary Metabolite Biosynthesis	Biosynthesis
PWY-7548	methylthiolincosamide biosynthesis	methylthiolincosamide biosynthesis	Secondary Metabolite Biosynthesis	Biosynthesis
PWY-7236	mycocyclosin biosynthesis	mycocyclosin biosynthesis	Secondary Metabolite Biosynthesis	Biosynthesis
PWY-3181	L-tryptophan degradation VI (via tryptamine)	Nitrogen-Containing Secondary Compound Biosynthesis	Secondary Metabolite Biosynthesis	Biosynthesis
PWY-6923	ricinine degradation	Nitrogen-Containing Secondary Compound Biosynthesis	Secondary Metabolite Biosynthesis	Biosynthesis
PWY-7304	3-amino-4,7-dihydroxy-coumarin biosynthesis	Phenylpropanoid Derivative Biosynthesis	Secondary Metabolite Biosynthesis	Biosynthesis
PWY-116	coniferin metabolism	Phenylpropanoid Derivative Biosynthesis	Secondary Metabolite Biosynthesis	Biosynthesis
PWY-7398	coumarins biosynthesis (engineered)	Phenylpropanoid Derivative Biosynthesis	Secondary Metabolite Biosynthesis	Biosynthesis
PWY-7513	flaviolin dimer and mompain biosynthesis	Polyketide Biosynthesis	Secondary Metabolite Biosynthesis	Biosynthesis
PWY-6314	plumbagin biosynthesis	Polyketide Biosynthesis	Secondary Metabolite Biosynthesis	Biosynthesis
PWY-6627	salinosporamide A biosynthesis	Polyketide Biosynthesis	Secondary Metabolite Biosynthesis	Biosynthesis
PWY-6703	preQ0 biosynthesis	preQ0 biosynthesis	Secondary Metabolite Biosynthesis	Biosynthesis
PWY8J2-20	pulcherrimin biosynthesis	pulcherrimin biosynthesis	Secondary Metabolite Biosynthesis	Biosynthesis
PWY-6831	pyrrolnitrin biosynthesis	pyrrolnitrin biosynthesis	Secondary Metabolite Biosynthesis	Biosynthesis
PWY-6574	achromobactin biosynthesis	Siderophore Biosynthesis	Secondary Metabolite Biosynthesis	Biosynthesis
AEROBACTINSYN-PWY	aerobactin biosynthesis	Siderophore Biosynthesis	Secondary Metabolite Biosynthesis	Biosynthesis
PWY-6379	alcaligin biosynthesis	Siderophore Biosynthesis	Secondary Metabolite Biosynthesis	Biosynthesis
PWY-5903	bacillibactin biosynthesis	Siderophore Biosynthesis	Secondary Metabolite Biosynthesis	Biosynthesis
PWY-6381	bisucaberin biosynthesis	Siderophore Biosynthesis	Secondary Metabolite Biosynthesis	Biosynthesis
PWY-6376	desferrioxamine B biosynthesis	Siderophore Biosynthesis	Secondary Metabolite Biosynthesis	Biosynthesis
PWY-6375	desferrioxamine E biosynthesis	Siderophore Biosynthesis	Secondary Metabolite Biosynthesis	Biosynthesis
ENTBACSYN-PWY	enterobactin biosynthesis	Siderophore Biosynthesis	Secondary Metabolite Biosynthesis	Biosynthesis
PWY-6289	petrobactin biosynthesis	Siderophore Biosynthesis	Secondary Metabolite Biosynthesis	Biosynthesis
PWY-6378	putrebactin biosynthesis	Siderophore Biosynthesis	Secondary Metabolite Biosynthesis	Biosynthesis
PWY-6408	pyochelin biosynthesis	Siderophore Biosynthesis	Secondary Metabolite Biosynthesis	Biosynthesis
PWY-6409	pyoverdine I biosynthesis	Siderophore Biosynthesis	Secondary Metabolite Biosynthesis	Biosynthesis
PWY-761	rhizobactin 1021 biosynthesis	Siderophore Biosynthesis	Secondary Metabolite Biosynthesis	Biosynthesis
PWY-6374	vibriobactin biosynthesis	Siderophore Biosynthesis	Secondary Metabolite Biosynthesis	Biosynthesis
PWY-6407	yersiniabactin biosynthesis	Siderophore Biosynthesis	Secondary Metabolite Biosynthesis	Biosynthesis
PWY-5978	kanosamine biosynthesis I	Sugar Derivative Biosynthesis	Secondary Metabolite Biosynthesis	Biosynthesis
PWY8J2-22	kanosamine biosynthesis II	Sugar Derivative Biosynthesis	Secondary Metabolite Biosynthesis	Biosynthesis
PWY-2301	myo-inositol biosynthesis	Sugar Derivative Biosynthesis	Secondary Metabolite Biosynthesis	Biosynthesis
PWY-5530	sorbitol biosynthesis II	Sugar Derivative Biosynthesis	Secondary Metabolite Biosynthesis	Biosynthesis
PWY-5389	3-methylthiopropanoate biosynthesis	Sulfur-Containing Secondary Compound Biosynthesis	Secondary Metabolite Biosynthesis	Biosynthesis
PWY-6176	superpathway of Allium flavor precursors	Sulfur-Containing Secondary Compound Biosynthesis	Secondary Metabolite Biosynthesis	Biosynthesis
PWY-6662	superpathway of quinolone and alkylquinolone biosynthesis	superpathway of quinolone and alkylquinolone biosynthesis	Secondary Metabolite Biosynthesis	Biosynthesis
PWY-7637	2,2'-dihydroxyketocarotenoids biosynthesis	Terpenoid Biosynthesis	Secondary Metabolite Biosynthesis	Biosynthesis
PWY-7087	2-methylisoborneol biosynthesis	Terpenoid Biosynthesis	Secondary Metabolite Biosynthesis	Biosynthesis
PWY-6767	4,4'-diapolycopenedioate biosynthesis	Terpenoid Biosynthesis	Secondary Metabolite Biosynthesis	Biosynthesis
PWY-5288	astaxanthin biosynthesis (bacteria, fungi, algae)	Terpenoid Biosynthesis	Secondary Metabolite Biosynthesis	Biosynthesis
PWY-7623	astaxanthin dirhamnoside biosynthesis	Terpenoid Biosynthesis	Secondary Metabolite Biosynthesis	Biosynthesis
PWY-6128	cis-calamenene related sesquiterpenoids biosynthesis	Terpenoid Biosynthesis	Secondary Metabolite Biosynthesis	Biosynthesis
PWY-6540	costunolide biosynthesis	Terpenoid Biosynthesis	Secondary Metabolite Biosynthesis	Biosynthesis
PWY-7482	cyclooctatin biosynthesis	Terpenoid Biosynthesis	Secondary Metabolite Biosynthesis	Biosynthesis
PWY-6095	dammara-20,24-diene biosynthesis	Terpenoid Biosynthesis	Secondary Metabolite Biosynthesis	Biosynthesis
PWY-7638	echinenone and zeaxanthin biosynthesis (Synechocystis)	Terpenoid Biosynthesis	Secondary Metabolite Biosynthesis	Biosynthesis
PWY-5950	geosmin biosynthesis	Terpenoid Biosynthesis	Secondary Metabolite Biosynthesis	Biosynthesis
PWY-7072	hopanoid biosynthesis (bacteria)	Terpenoid Biosynthesis	Secondary Metabolite Biosynthesis	Biosynthesis
PWY-7391	isoprene biosynthesis II (engineered)	Terpenoid Biosynthesis	Secondary Metabolite Biosynthesis	Biosynthesis
PWY-5947	lutein biosynthesis	Terpenoid Biosynthesis	Secondary Metabolite Biosynthesis	Biosynthesis
NONMEVIPP-PWY	methylerythritol phosphate pathway I	Terpenoid Biosynthesis	Secondary Metabolite Biosynthesis	Biosynthesis
PWY-7560	methylerythritol phosphate pathway II	Terpenoid Biosynthesis	Secondary Metabolite Biosynthesis	Biosynthesis
PWY-922	mevalonate pathway I	Terpenoid Biosynthesis	Secondary Metabolite Biosynthesis	Biosynthesis
PWY-6174	mevalonate pathway II (archaea)	Terpenoid Biosynthesis	Secondary Metabolite Biosynthesis	Biosynthesis
PWY-7524	mevalonate pathway III (archaea)	Terpenoid Biosynthesis	Secondary Metabolite Biosynthesis	Biosynthesis
PWY-6279	myxol-2' fucoside biosynthesis	Terpenoid Biosynthesis	Secondary Metabolite Biosynthesis	Biosynthesis
PWY-6287	neurosporene biosynthesis	Terpenoid Biosynthesis	Secondary Metabolite Biosynthesis	Biosynthesis
PWY-7175	nostoxanthin biosynthesis	Terpenoid Biosynthesis	Secondary Metabolite Biosynthesis	Biosynthesis
PWY-7591	okenone biosynthesis	Terpenoid Biosynthesis	Secondary Metabolite Biosynthesis	Biosynthesis
PWY-5063	phytyl diphosphate biosynthesis	Terpenoid Biosynthesis	Secondary Metabolite Biosynthesis	Biosynthesis
PWY-6294	selinene biosynthesis	Terpenoid Biosynthesis	Secondary Metabolite Biosynthesis	Biosynthesis
PWY-6286	spheroidene and spheroidenone biosynthesis	Terpenoid Biosynthesis	Secondary Metabolite Biosynthesis	Biosynthesis
PWY-6581	spirilloxanthin and 2,2'-diketo-spirilloxanthin biosynthesis	Terpenoid Biosynthesis	Secondary Metabolite Biosynthesis	Biosynthesis
PWY-5875	staphyloxanthin biosynthesis	Terpenoid Biosynthesis	Secondary Metabolite Biosynthesis	Biosynthesis
CAROTENOID-PWY	superpathway of carotenoid biosynthesis in plants	Terpenoid Biosynthesis	Secondary Metabolite Biosynthesis	Biosynthesis
PWY-6280	synechoxanthin biosynthesis	Terpenoid Biosynthesis	Secondary Metabolite Biosynthesis	Biosynthesis
PWY-7392	taxadiene biosynthesis (engineered)	Terpenoid Biosynthesis	Secondary Metabolite Biosynthesis	Biosynthesis
PWY-5942	trans-lycopene biosynthesis I	Terpenoid Biosynthesis	Secondary Metabolite Biosynthesis	Biosynthesis
PWY-6475	trans-lycopene biosynthesis II (oxygenic phototrophs and green sulfur bacteria)	Terpenoid Biosynthesis	Secondary Metabolite Biosynthesis	Biosynthesis
PWY-6291	valencene and 7-epi-α-selinene biosynthesis	Terpenoid Biosynthesis	Secondary Metabolite Biosynthesis	Biosynthesis
PWY-5944	zeaxanthin biosynthesis	Terpenoid Biosynthesis	Secondary Metabolite Biosynthesis	Biosynthesis
PWY-6288	zeaxanthin-β-D-diglucoside biosynthesis	Terpenoid Biosynthesis	Secondary Metabolite Biosynthesis	Biosynthesis
PWY-5943	β-carotene biosynthesis	Terpenoid Biosynthesis	Secondary Metabolite Biosynthesis	Biosynthesis
PWY-7393	β-carotene biosynthesis (engineered)	Terpenoid Biosynthesis	Secondary Metabolite Biosynthesis	Biosynthesis
PWY-5998	γ-linolenate biosynthesis I (plants)	Terpenoid Biosynthesis	Secondary Metabolite Biosynthesis	Biosynthesis
PWY-5946	δ-carotene biosynthesis	Terpenoid Biosynthesis	Secondary Metabolite Biosynthesis	Biosynthesis
PWY-5935	tuberculosinol biosynthesis	tuberculosinol biosynthesis	Secondary Metabolite Biosynthesis	Biosynthesis
PWY-7040	violacein biosynthesis	violacein biosynthesis	Secondary Metabolite Biosynthesis	Biosynthesis
PWY-7216	(R)- and (S)-3-hydroxybutanoate biosynthesis (engineered)	(R)- and (S)-3-hydroxybutanoate biosynthesis (engineered)	Storage Compound Biosynthesis	Biosynthesis
PWY-7052	cyanophycin metabolism	cyanophycin metabolism	Storage Compound Biosynthesis	Biosynthesis
PWY-7218	photosynthetic 3-hydroxybutanoate biosynthesis (engineered)	photosynthetic 3-hydroxybutanoate biosynthesis (engineered)	Storage Compound Biosynthesis	Biosynthesis
PWY1-3	polyhydroxybutanoate biosynthesis	polyhydroxybutanoate biosynthesis	Storage Compound Biosynthesis	Biosynthesis
PWY-6657	polyhydroxydecanoate biosynthesis	polyhydroxydecanoate biosynthesis	Storage Compound Biosynthesis	Biosynthesis
PWY-7013	(S)-propane-1,2-diol degradation	(S)-propane-1,2-diol degradation	Alcohol Degradation	Degradation/Utilization/Assimilation
PWY3O-246	(R,R)-butanediol degradation	2,3-Butanediol Degradation	Alcohol Degradation	Degradation/Utilization/Assimilation
PWY-6388	(S,S)-butanediol degradation	2,3-Butanediol Degradation	Alcohol Degradation	Degradation/Utilization/Assimilation
CYCLOHEXANOL-OXIDATION-PWY	cyclohexanol degradation	cyclohexanol degradation	Alcohol Degradation	Degradation/Utilization/Assimilation
ETOH-ACETYLCOA-ANA-PWY	ethanol degradation I	Ethanol Degradation	Alcohol Degradation	Degradation/Utilization/Assimilation
PWY66-21	ethanol degradation II	Ethanol Degradation	Alcohol Degradation	Degradation/Utilization/Assimilation
PWY0-1280	ethylene glycol degradation	ethylene glycol degradation	Alcohol Degradation	Degradation/Utilization/Assimilation
PWY0-381	glycerol and glycerophosphodiester degradation	Glycerol Degradation	Alcohol Degradation	Degradation/Utilization/Assimilation
PWY-4261	glycerol degradation I	Glycerol Degradation	Alcohol Degradation	Degradation/Utilization/Assimilation
PWY-6131	glycerol degradation II	Glycerol Degradation	Alcohol Degradation	Degradation/Utilization/Assimilation
PWY-6130	glycerol degradation III	Glycerol Degradation	Alcohol Degradation	Degradation/Utilization/Assimilation
GLYCEROLMETAB-PWY	glycerol degradation V	Glycerol Degradation	Alcohol Degradation	Degradation/Utilization/Assimilation
PWY-6952	glycerophosphodiester degradation	Glycerol Degradation	Alcohol Degradation	Degradation/Utilization/Assimilation
GOLPDLCAT-PWY	superpathway of glycerol degradation to 1,3-propanediol	Glycerol Degradation	Alcohol Degradation	Degradation/Utilization/Assimilation
PWY-7616	methanol oxidation to carbon dioxide	methanol oxidation to carbon dioxide	Alcohol Degradation	Degradation/Utilization/Assimilation
PWY-6464	polyvinyl alcohol degradation	polyvinyl alcohol degradation	Alcohol Degradation	Degradation/Utilization/Assimilation
GLYCOL-GLYOXDEG-PWY	superpathway of glycol metabolism and degradation	superpathway of glycol metabolism and degradation	Alcohol Degradation	Degradation/Utilization/Assimilation
PWY0-1317	L-lactaldehyde degradation (aerobic)	Lactaldehyde Degradation	Aldehyde Degradation	Degradation/Utilization/Assimilation
PWY0-1315	L-lactaldehyde degradation (anaerobic)	Lactaldehyde Degradation	Aldehyde Degradation	Degradation/Utilization/Assimilation
PWY-5386	methylglyoxal degradation I	Methylglyoxal Detoxification	Aldehyde Degradation	Degradation/Utilization/Assimilation
PWY-5453	methylglyoxal degradation III	Methylglyoxal Detoxification	Aldehyde Degradation	Degradation/Utilization/Assimilation
PWY-5459	methylglyoxal degradation IV	Methylglyoxal Detoxification	Aldehyde Degradation	Degradation/Utilization/Assimilation
PWY-5456	methylglyoxal degradation VII	Methylglyoxal Detoxification	Aldehyde Degradation	Degradation/Utilization/Assimilation
METHGLYUT-PWY	superpathway of methylglyoxal degradation	superpathway of methylglyoxal degradation	Aldehyde Degradation	Degradation/Utilization/Assimilation
PWY-6535	4-aminobutanoate degradation I	4-Aminobutanoate Degradation	Amine and Polyamine Degradation	Degradation/Utilization/Assimilation
PWY-6537	4-aminobutanoate degradation II	4-Aminobutanoate Degradation	Amine and Polyamine Degradation	Degradation/Utilization/Assimilation
PWY-6536	4-aminobutanoate degradation III	4-Aminobutanoate Degradation	Amine and Polyamine Degradation	Degradation/Utilization/Assimilation
PWY-5022	4-aminobutanoate degradation V	4-Aminobutanoate Degradation	Amine and Polyamine Degradation	Degradation/Utilization/Assimilation
4AMINOBUTMETAB-PWY	superpathway of 4-aminobutanoate degradation	4-Aminobutanoate Degradation	Amine and Polyamine Degradation	Degradation/Utilization/Assimilation
PWY0-41	allantoin degradation IV (anaerobic)	Allantoin Degradation	Amine and Polyamine Degradation	Degradation/Utilization/Assimilation
PWY-5694	allantoin degradation to glyoxylate I	Allantoin Degradation	Amine and Polyamine Degradation	Degradation/Utilization/Assimilation
PWY-5705	allantoin degradation to glyoxylate III	Allantoin Degradation	Amine and Polyamine Degradation	Degradation/Utilization/Assimilation
PWY-5697	allantoin degradation to ureidoglycolate I (urea producing)	Allantoin Degradation	Amine and Polyamine Degradation	Degradation/Utilization/Assimilation
PWY-5698	allantoin degradation to ureidoglycolate II (ammonia producing)	Allantoin Degradation	Amine and Polyamine Degradation	Degradation/Utilization/Assimilation
PWY-7431	aromatic biogenic amine degradation (bacteria)	aromatic biogenic amine degradation (bacteria)	Amine and Polyamine Degradation	Degradation/Utilization/Assimilation
PWY-7471	D-carnitine degradation I	Carnitine Degradation	Amine and Polyamine Degradation	Degradation/Utilization/Assimilation
PWY-7472	D-carnitine degradation II	Carnitine Degradation	Amine and Polyamine Degradation	Degradation/Utilization/Assimilation
CARNMET-PWY	L-carnitine degradation I	Carnitine Degradation	Amine and Polyamine Degradation	Degradation/Utilization/Assimilation
PWY-3602	L-carnitine degradation II	Carnitine Degradation	Amine and Polyamine Degradation	Degradation/Utilization/Assimilation
PWY-3641	L-carnitine degradation III	Carnitine Degradation	Amine and Polyamine Degradation	Degradation/Utilization/Assimilation
CHOLINE-BETAINE-ANA-PWY	choline degradation I	Choline Degradation	Amine and Polyamine Degradation	Degradation/Utilization/Assimilation
PWY-3721	choline degradation II	Choline Degradation	Amine and Polyamine Degradation	Degradation/Utilization/Assimilation
PWY-7167	choline degradation III	Choline Degradation	Amine and Polyamine Degradation	Degradation/Utilization/Assimilation
P542-PWY	choline-O-sulfate degradation	Choline Degradation	Amine and Polyamine Degradation	Degradation/Utilization/Assimilation
CRNFORCAT-PWY	creatinine degradation I	Creatinine Degradation	Amine and Polyamine Degradation	Degradation/Utilization/Assimilation
PWY-4722	creatinine degradation II	Creatinine Degradation	Amine and Polyamine Degradation	Degradation/Utilization/Assimilation
PWY-4741	creatinine degradation III	Creatinine Degradation	Amine and Polyamine Degradation	Degradation/Utilization/Assimilation
PWY0-1477	ethanolamine utilization	ethanolamine utilization	Amine and Polyamine Degradation	Degradation/Utilization/Assimilation
PWY-3661	glycine betaine degradation I	Glycine Betaine Degradation	Amine and Polyamine Degradation	Degradation/Utilization/Assimilation
PWY-5736	isopropylamine degradation	isopropylamine degradation	Amine and Polyamine Degradation	Degradation/Utilization/Assimilation
PWY-6967	methylamine degradation I	Methylamine Degradation	Amine and Polyamine Degradation	Degradation/Utilization/Assimilation
PWY-6965	methylamine degradation II	Methylamine Degradation	Amine and Polyamine Degradation	Degradation/Utilization/Assimilation
GLUAMCAT-PWY	N-acetylglucosamine degradation I	N-acetylglucosamine degradation	Amine and Polyamine Degradation	Degradation/Utilization/Assimilation
PWY-6517	N-acetylglucosamine degradation II	N-acetylglucosamine degradation	Amine and Polyamine Degradation	Degradation/Utilization/Assimilation
2PHENDEG-PWY	phenylethylamine degradation I	Phenylethylamine Degradation	Amine and Polyamine Degradation	Degradation/Utilization/Assimilation
PWY-6534	phenylethylamine degradation II	Phenylethylamine Degradation	Amine and Polyamine Degradation	Degradation/Utilization/Assimilation
P561-PWY	proline betaine degradation	proline betaine degradation	Amine and Polyamine Degradation	Degradation/Utilization/Assimilation
PUTDEG-PWY	putrescine degradation I	Putrescine Degradation	Amine and Polyamine Degradation	Degradation/Utilization/Assimilation
PWY0-1221	putrescine degradation II	Putrescine Degradation	Amine and Polyamine Degradation	Degradation/Utilization/Assimilation
PWY-2	putrescine degradation IV	Putrescine Degradation	Amine and Polyamine Degradation	Degradation/Utilization/Assimilation
PWY-3	putrescine degradation V	Putrescine Degradation	Amine and Polyamine Degradation	Degradation/Utilization/Assimilation
GLCMANNANAUT-PWY	superpathway of N-acetylglucosamine, N-acetylmannosamine and N-acetylneuraminate degradation	superpathway of N-acetylglucosamine, N-acetylmannosamine and N-acetylneuraminate degradation	Amine and Polyamine Degradation	Degradation/Utilization/Assimilation
ORNDEG-PWY	superpathway of ornithine degradation	superpathway of ornithine degradation	Amine and Polyamine Degradation	Degradation/Utilization/Assimilation
PWY-6071	superpathway of phenylethylamine degradation	superpathway of phenylethylamine degradation	Amine and Polyamine Degradation	Degradation/Utilization/Assimilation
PWY-6962	superpathway of trimethylamine degradation	superpathway of trimethylamine degradation	Amine and Polyamine Degradation	Degradation/Utilization/Assimilation
PWY-7085	triethylamine degradation	triethylamine degradation	Amine and Polyamine Degradation	Degradation/Utilization/Assimilation
PWY-6968	trimethylamine degradation	trimethylamine degradation	Amine and Polyamine Degradation	Degradation/Utilization/Assimilation
PWY-5703	urea degradation I	Urea Degradation	Amine and Polyamine Degradation	Degradation/Utilization/Assimilation
PWY-5704	urea degradation II	Urea Degradation	Amine and Polyamine Degradation	Degradation/Utilization/Assimilation
PWY-6422	D-arginine degradation	Other Amino Acid Degradation	Amino Acid Degradation	Degradation/Utilization/Assimilation
PWY0-1535	D-serine degradation	Other Amino Acid Degradation	Amino Acid Degradation	Degradation/Utilization/Assimilation
CITRULLINE-DEG-PWY	L-citrulline degradation	Other Amino Acid Degradation	Amino Acid Degradation	Degradation/Utilization/Assimilation
PWY-6344	L-ornithine degradation II (Stickland reaction)	Other Amino Acid Degradation	Amino Acid Degradation	Degradation/Utilization/Assimilation
PWY-7515	trans-3-hydroxy-L-proline degradation	Other Amino Acid Degradation	Amino Acid Degradation	Degradation/Utilization/Assimilation
PWY-5159	trans-4-hydroxy-L-proline degradation II	Other Amino Acid Degradation	Amino Acid Degradation	Degradation/Utilization/Assimilation
PWY-1781	β-alanine degradation II	Other Amino Acid Degradation	Amino Acid Degradation	Degradation/Utilization/Assimilation
GLYCLEAV-PWY	glycine cleavage	Proteinogenic Amino Acid Degradation	Amino Acid Degradation	Degradation/Utilization/Assimilation
ALADEG-PWY	L-alanine degradation I	Proteinogenic Amino Acid Degradation	Amino Acid Degradation	Degradation/Utilization/Assimilation
ALACAT2-PWY	L-alanine degradation II (to D-lactate)	Proteinogenic Amino Acid Degradation	Amino Acid Degradation	Degradation/Utilization/Assimilation
PWY1-2	L-alanine degradation IV	Proteinogenic Amino Acid Degradation	Amino Acid Degradation	Degradation/Utilization/Assimilation
ARGORNPROST-PWY	L-arginine degradation (Stickland reaction)	Proteinogenic Amino Acid Degradation	Amino Acid Degradation	Degradation/Utilization/Assimilation
AST-PWY	L-arginine degradation II (AST pathway)	Proteinogenic Amino Acid Degradation	Amino Acid Degradation	Degradation/Utilization/Assimilation
PWY0-823	L-arginine degradation III (arginine decarboxylase/agmatinase pathway)	Proteinogenic Amino Acid Degradation	Amino Acid Degradation	Degradation/Utilization/Assimilation
ARGDEG-III-PWY	L-arginine degradation IV (arginine decarboxylase/agmatine deiminase pathway)	Proteinogenic Amino Acid Degradation	Amino Acid Degradation	Degradation/Utilization/Assimilation
PWY-5742	L-arginine degradation IX (arginine:pyruvate transaminase pathway)	Proteinogenic Amino Acid Degradation	Amino Acid Degradation	Degradation/Utilization/Assimilation
ARGDEGRAD-PWY	L-arginine degradation V (arginine deiminase pathway)	Proteinogenic Amino Acid Degradation	Amino Acid Degradation	Degradation/Utilization/Assimilation
ARG-GLU-PWY	L-arginine degradation VII (arginase 3 pathway)	Proteinogenic Amino Acid Degradation	Amino Acid Degradation	Degradation/Utilization/Assimilation
ARGDEG-IV-PWY	L-arginine degradation VIII (arginine oxidase pathway)	Proteinogenic Amino Acid Degradation	Amino Acid Degradation	Degradation/Utilization/Assimilation
ARGDEG-V-PWY	L-arginine degradation X (arginine monooxygenase pathway)	Proteinogenic Amino Acid Degradation	Amino Acid Degradation	Degradation/Utilization/Assimilation
PWY-5024	L-arginine degradation XI	Proteinogenic Amino Acid Degradation	Amino Acid Degradation	Degradation/Utilization/Assimilation
ASPARAGINE-DEG1-PWY	L-asparagine degradation I	Proteinogenic Amino Acid Degradation	Amino Acid Degradation	Degradation/Utilization/Assimilation
ASPARTATE-DEG1-PWY	L-aspartate degradation I	Proteinogenic Amino Acid Degradation	Amino Acid Degradation	Degradation/Utilization/Assimilation
LCYSDEG-PWY	L-cysteine degradation II	Proteinogenic Amino Acid Degradation	Amino Acid Degradation	Degradation/Utilization/Assimilation
GLUTAMATE-DEG1-PWY	L-glutamate degradation I	Proteinogenic Amino Acid Degradation	Amino Acid Degradation	Degradation/Utilization/Assimilation
PWY0-1305	L-glutamate degradation IX (via 4-aminobutanoate)	Proteinogenic Amino Acid Degradation	Amino Acid Degradation	Degradation/Utilization/Assimilation
P162-PWY	L-glutamate degradation V (via hydroxyglutarate)	Proteinogenic Amino Acid Degradation	Amino Acid Degradation	Degradation/Utilization/Assimilation
PWY-5087	L-glutamate degradation VI (to pyruvate)	Proteinogenic Amino Acid Degradation	Amino Acid Degradation	Degradation/Utilization/Assimilation
GLUDEG-II-PWY	L-glutamate degradation VII (to butanoate)	Proteinogenic Amino Acid Degradation	Amino Acid Degradation	Degradation/Utilization/Assimilation
PWY-5088	L-glutamate degradation VIII (to propanoate)	Proteinogenic Amino Acid Degradation	Amino Acid Degradation	Degradation/Utilization/Assimilation
PWY-5766	L-glutamate degradation X	Proteinogenic Amino Acid Degradation	Amino Acid Degradation	Degradation/Utilization/Assimilation
GLUTAMINDEG-PWY	L-glutamine degradation I	Proteinogenic Amino Acid Degradation	Amino Acid Degradation	Degradation/Utilization/Assimilation
GLUTAMINEFUM-PWY	L-glutamine degradation II	Proteinogenic Amino Acid Degradation	Amino Acid Degradation	Degradation/Utilization/Assimilation
HISDEG-PWY	L-histidine degradation I	Proteinogenic Amino Acid Degradation	Amino Acid Degradation	Degradation/Utilization/Assimilation
PWY-5028	L-histidine degradation II	Proteinogenic Amino Acid Degradation	Amino Acid Degradation	Degradation/Utilization/Assimilation
HISTDEG-PWY	L-histidine degradation IV	Proteinogenic Amino Acid Degradation	Amino Acid Degradation	Degradation/Utilization/Assimilation
ILEUDEG-PWY	L-isoleucine degradation I	Proteinogenic Amino Acid Degradation	Amino Acid Degradation	Degradation/Utilization/Assimilation
LEU-DEG2-PWY	L-leucine degradation I	Proteinogenic Amino Acid Degradation	Amino Acid Degradation	Degradation/Utilization/Assimilation
PWY-5075	L-leucine degradation II	Proteinogenic Amino Acid Degradation	Amino Acid Degradation	Degradation/Utilization/Assimilation
PWY0-461	L-lysine degradation I	Proteinogenic Amino Acid Degradation	Amino Acid Degradation	Degradation/Utilization/Assimilation
PWY-5280	L-lysine degradation IV	Proteinogenic Amino Acid Degradation	Amino Acid Degradation	Degradation/Utilization/Assimilation
PWY-5283	L-lysine degradation V	Proteinogenic Amino Acid Degradation	Amino Acid Degradation	Degradation/Utilization/Assimilation
PWY-5298	L-lysine degradation VI	Proteinogenic Amino Acid Degradation	Amino Acid Degradation	Degradation/Utilization/Assimilation
PWY-5314	L-lysine degradation VIII	Proteinogenic Amino Acid Degradation	Amino Acid Degradation	Degradation/Utilization/Assimilation
PWY-6328	L-lysine degradation X	Proteinogenic Amino Acid Degradation	Amino Acid Degradation	Degradation/Utilization/Assimilation
P163-PWY	L-lysine fermentation to acetate and butanoate	Proteinogenic Amino Acid Degradation	Amino Acid Degradation	Degradation/Utilization/Assimilation
METHIONINE-DEG1-PWY	L-methionine degradation I (to L-homocysteine)	Proteinogenic Amino Acid Degradation	Amino Acid Degradation	Degradation/Utilization/Assimilation
PWY-701	L-methionine degradation II	Proteinogenic Amino Acid Degradation	Amino Acid Degradation	Degradation/Utilization/Assimilation
PHENYLALANINE-DEG1-PWY	L-phenylalanine degradation I (aerobic)	Proteinogenic Amino Acid Degradation	Amino Acid Degradation	Degradation/Utilization/Assimilation
ANAPHENOXI-PWY	L-phenylalanine degradation II (anaerobic)	Proteinogenic Amino Acid Degradation	Amino Acid Degradation	Degradation/Utilization/Assimilation
PROUT-PWY	L-proline degradation	Proteinogenic Amino Acid Degradation	Amino Acid Degradation	Degradation/Utilization/Assimilation
SERDEG-PWY	L-serine degradation	Proteinogenic Amino Acid Degradation	Amino Acid Degradation	Degradation/Utilization/Assimilation
PWY-5437	L-threonine degradation I	Proteinogenic Amino Acid Degradation	Amino Acid Degradation	Degradation/Utilization/Assimilation
THREONINE-DEG2-PWY	L-threonine degradation II	Proteinogenic Amino Acid Degradation	Amino Acid Degradation	Degradation/Utilization/Assimilation
THRDLCTCAT-PWY	L-threonine degradation III (to methylglyoxal)	Proteinogenic Amino Acid Degradation	Amino Acid Degradation	Degradation/Utilization/Assimilation
PWY-5436	L-threonine degradation IV	Proteinogenic Amino Acid Degradation	Amino Acid Degradation	Degradation/Utilization/Assimilation
TRPCAT-PWY	L-tryptophan degradation I (via anthranilate)	Proteinogenic Amino Acid Degradation	Amino Acid Degradation	Degradation/Utilization/Assimilation
TRYPDEG-PWY	L-tryptophan degradation II (via pyruvate)	Proteinogenic Amino Acid Degradation	Amino Acid Degradation	Degradation/Utilization/Assimilation
TRPKYNCAT-PWY	L-tryptophan degradation IV (via indole-3-lactate)	Proteinogenic Amino Acid Degradation	Amino Acid Degradation	Degradation/Utilization/Assimilation
PWY-5655	L-tryptophan degradation IX	Proteinogenic Amino Acid Degradation	Amino Acid Degradation	Degradation/Utilization/Assimilation
PWY-5651	L-tryptophan degradation to 2-amino-3-carboxymuconate semialdehyde	Proteinogenic Amino Acid Degradation	Amino Acid Degradation	Degradation/Utilization/Assimilation
PWY-3162	L-tryptophan degradation V (side chain pathway)	Proteinogenic Amino Acid Degradation	Amino Acid Degradation	Degradation/Utilization/Assimilation
PWY-6505	L-tryptophan degradation XII (Geobacillus)	Proteinogenic Amino Acid Degradation	Amino Acid Degradation	Degradation/Utilization/Assimilation
TYRFUMCAT-PWY	L-tyrosine degradation I	Proteinogenic Amino Acid Degradation	Amino Acid Degradation	Degradation/Utilization/Assimilation
PWY-5151	L-tyrosine degradation II	Proteinogenic Amino Acid Degradation	Amino Acid Degradation	Degradation/Utilization/Assimilation
PWY-7514	L-tyrosine degradation IV (to 4-methylphenol)	Proteinogenic Amino Acid Degradation	Amino Acid Degradation	Degradation/Utilization/Assimilation
VALDEG-PWY	L-valine degradation I	Proteinogenic Amino Acid Degradation	Amino Acid Degradation	Degradation/Utilization/Assimilation
PWY-5057	L-valine degradation II	Proteinogenic Amino Acid Degradation	Amino Acid Degradation	Degradation/Utilization/Assimilation
ORNARGDEG-PWY	superpathway of L-arginine and L-ornithine degradation	Proteinogenic Amino Acid Degradation	Amino Acid Degradation	Degradation/Utilization/Assimilation
ARGDEG-PWY	superpathway of L-arginine, putrescine, and 4-aminobutanoate degradation	Proteinogenic Amino Acid Degradation	Amino Acid Degradation	Degradation/Utilization/Assimilation
PWY-5327	superpathway of L-lysine degradation	Proteinogenic Amino Acid Degradation	Amino Acid Degradation	Degradation/Utilization/Assimilation
THREOCAT-PWY	superpathway of L-threonine metabolism	Proteinogenic Amino Acid Degradation	Amino Acid Degradation	Degradation/Utilization/Assimilation
PWY-7557	(-)-dehydrodiconiferyl alcohol degradation	(-)-dehydrodiconiferyl alcohol degradation	Aromatic Compound Degradation	Degradation/Utilization/Assimilation
PWY-7009	2,2'-dihydroxybiphenyl degradation	2,2'-dihydroxybiphenyl degradation	Aromatic Compound Degradation	Degradation/Utilization/Assimilation
PWY-7480	2,3-dihydroxybenzoate degradation	2,3-dihydroxybenzoate degradation	Aromatic Compound Degradation	Degradation/Utilization/Assimilation
PWY-6079	anthranilate degradation I (aerobic)	2-Aminobenzoate Degradation	Aromatic Compound Degradation	Degradation/Utilization/Assimilation
PWY-6077	anthranilate degradation II (aerobic)	2-Aminobenzoate Degradation	Aromatic Compound Degradation	Degradation/Utilization/Assimilation
2AMINOBENZDEG-PWY	anthranilate degradation III (anaerobic)	2-Aminobenzoate Degradation	Aromatic Compound Degradation	Degradation/Utilization/Assimilation
PWY-6504	anthranilate degradation IV (aerobic)	2-Aminobenzoate Degradation	Aromatic Compound Degradation	Degradation/Utilization/Assimilation
PWY-6210	2-aminophenol degradation	2-aminophenol degradation	Aromatic Compound Degradation	Degradation/Utilization/Assimilation
PWY-7008	2-hydroxybiphenyl degradation	2-hydroxybiphenyl degradation	Aromatic Compound Degradation	Degradation/Utilization/Assimilation
PWY-7011	2-isopropylphenol degradation	2-isopropylphenol degradation	Aromatic Compound Degradation	Degradation/Utilization/Assimilation
PWY-7010	2-propylphenol degradation	2-propylphenol degradation	Aromatic Compound Degradation	Degradation/Utilization/Assimilation
PWY-721	3-methylquinoline degradation	3-methylquinoline degradation	Aromatic Compound Degradation	Degradation/Utilization/Assimilation
PWY0-1277	3-phenylpropanoate and 3-(3-hydroxyphenyl)propanoate degradation	3-phenylpropanoate and 3-(3-hydroxyphenyl)propanoate degradation	Aromatic Compound Degradation	Degradation/Utilization/Assimilation
PWY-7006	4-amino-3-hydroxybenzoate degradation	4-amino-3-hydroxybenzoate degradation	Aromatic Compound Degradation	Degradation/Utilization/Assimilation
PWY-7081	4-aminophenol degradation	4-aminophenol degradation	Aromatic Compound Degradation	Degradation/Utilization/Assimilation
PWY-7002	4-hydroxyacetophenone degradation	4-hydroxyacetophenone degradation	Aromatic Compound Degradation	Degradation/Utilization/Assimilation
4-HYDROXYMANDELATE-DEGRADATION-PWY	4-hydroxymandelate degradation	4-hydroxymandelate degradation	Aromatic Compound Degradation	Degradation/Utilization/Assimilation
3-HYDROXYPHENYLACETATE-DEGRADATION-PWY	4-hydroxyphenylacetate degradation	4-hydroxyphenylacetate degradation	Aromatic Compound Degradation	Degradation/Utilization/Assimilation
PWY-6185	4-methylcatechol degradation (ortho cleavage)	4-methylcatechol degradation (ortho cleavage)	Aromatic Compound Degradation	Degradation/Utilization/Assimilation
4TOLCARBDEG-PWY	4-toluenecarboxylate degradation	4-toluenecarboxylate degradation	Aromatic Compound Degradation	Degradation/Utilization/Assimilation
PWY-6340	5,5'-dehydrodivanillate degradation	5,5'-dehydrodivanillate degradation	Aromatic Compound Degradation	Degradation/Utilization/Assimilation
P345-PWY	aldoxime degradation	aldoxime degradation	Aromatic Compound Degradation	Degradation/Utilization/Assimilation
BENZCOA-PWY	anaerobic aromatic compound degradation (Thauera aromatica)	anaerobic aromatic compound degradation (Thauera aromatica)	Aromatic Compound Degradation	Degradation/Utilization/Assimilation
PWY-6533	aniline degradation	aniline degradation	Aromatic Compound Degradation	Degradation/Utilization/Assimilation
PWY-5450	benzene degradation	benzene degradation	Aromatic Compound Degradation	Degradation/Utilization/Assimilation
PWY-2503	benzoate degradation I (aerobic)	Benzoate Degradation	Aromatic Compound Degradation	Degradation/Utilization/Assimilation
PWY-283	benzoate degradation II (aerobic and anaerobic)	Benzoate Degradation	Aromatic Compound Degradation	Degradation/Utilization/Assimilation
PWY-5430	meta cleavage pathway of aromatic compounds	Benzoate Degradation	Aromatic Compound Degradation	Degradation/Utilization/Assimilation
PWY-1361	benzoyl-CoA degradation I (aerobic)	Benzoyl-CoA Degradation	Aromatic Compound Degradation	Degradation/Utilization/Assimilation
CENTBENZCOA-PWY	benzoyl-CoA degradation II (anaerobic)	Benzoyl-CoA Degradation	Aromatic Compound Degradation	Degradation/Utilization/Assimilation
P321-PWY	benzoyl-CoA degradation III (anaerobic)	Benzoyl-CoA Degradation	Aromatic Compound Degradation	Degradation/Utilization/Assimilation
PWY5F9-12	biphenyl degradation	biphenyl degradation	Aromatic Compound Degradation	Degradation/Utilization/Assimilation
PWY-6550	carbazole degradation	carbazole degradation	Aromatic Compound Degradation	Degradation/Utilization/Assimilation
PWY-5431	aromatic compounds degradation via β-ketoadipate	Catechol Degradation	Aromatic Compound Degradation	Degradation/Utilization/Assimilation
PWY-5415	catechol degradation I (meta-cleavage pathway)	Catechol Degradation	Aromatic Compound Degradation	Degradation/Utilization/Assimilation
PWY-5420	catechol degradation II (meta-cleavage pathway)	Catechol Degradation	Aromatic Compound Degradation	Degradation/Utilization/Assimilation
PWY-5417	catechol degradation III (ortho-cleavage pathway)	Catechol Degradation	Aromatic Compound Degradation	Degradation/Utilization/Assimilation
P183-PWY	catechol degradation to 2-hydroxypentadienoate I	Catechol Degradation	Aromatic Compound Degradation	Degradation/Utilization/Assimilation
PWY-5419	catechol degradation to 2-hydroxypentadienoate II	Catechol Degradation	Aromatic Compound Degradation	Degradation/Utilization/Assimilation
CATECHOL-ORTHO-CLEAVAGE-PWY	catechol degradation to β-ketoadipate	Catechol Degradation	Aromatic Compound Degradation	Degradation/Utilization/Assimilation
PWY-6099	1,2,4,5-tetrachlorobenzene degradation	Chloroaromatic Compound Degradation	Aromatic Compound Degradation	Degradation/Utilization/Assimilation
PWY-6091	1,2,4-trichlorobenzene degradation	Chloroaromatic Compound Degradation	Aromatic Compound Degradation	Degradation/Utilization/Assimilation
PWY-6090	1,2-dichlorobenzene degradation	Chloroaromatic Compound Degradation	Aromatic Compound Degradation	Degradation/Utilization/Assimilation
PWY-6081	1,3-dichlorobenzene degradation	Chloroaromatic Compound Degradation	Aromatic Compound Degradation	Degradation/Utilization/Assimilation
14DICHLORBENZDEG-PWY	1,4-dichlorobenzene degradation	Chloroaromatic Compound Degradation	Aromatic Compound Degradation	Degradation/Utilization/Assimilation
PWY-6200	2,4,5-trichlorophenoxyacetate degradation	Chloroaromatic Compound Degradation	Aromatic Compound Degradation	Degradation/Utilization/Assimilation
PWY-6178	2,4,6-trichlorophenol degradation	Chloroaromatic Compound Degradation	Aromatic Compound Degradation	Degradation/Utilization/Assimilation
PWY-6085	2,4-dichlorophenoxyacetate degradation	Chloroaromatic Compound Degradation	Aromatic Compound Degradation	Degradation/Utilization/Assimilation
PWY-6190	2,4-dichlorotoluene degradation	Chloroaromatic Compound Degradation	Aromatic Compound Degradation	Degradation/Utilization/Assimilation
PWY-6191	2,5-dichlorotoluene degradation	Chloroaromatic Compound Degradation	Aromatic Compound Degradation	Degradation/Utilization/Assimilation
PWY-6221	2-chlorobenzoate degradation	Chloroaromatic Compound Degradation	Aromatic Compound Degradation	Degradation/Utilization/Assimilation
PWY-6094	3,4,6-trichlorocatechol degradation	Chloroaromatic Compound Degradation	Aromatic Compound Degradation	Degradation/Utilization/Assimilation
PWY-6217	3,4-dichlorobenzoate degradation	Chloroaromatic Compound Degradation	Aromatic Compound Degradation	Degradation/Utilization/Assimilation
PWY-6192	3,4-dichlorotoluene degradation	Chloroaromatic Compound Degradation	Aromatic Compound Degradation	Degradation/Utilization/Assimilation
PWY-7512	3,5,6-trichloro-2-pyridinol degradation	Chloroaromatic Compound Degradation	Aromatic Compound Degradation	Degradation/Utilization/Assimilation
PWY-6084	3,5-dichlorocatechol degradation	Chloroaromatic Compound Degradation	Aromatic Compound Degradation	Degradation/Utilization/Assimilation
PWY-6088	3-chlorobenzoate degradation I (via chlorocatechol)	Chloroaromatic Compound Degradation	Aromatic Compound Degradation	Degradation/Utilization/Assimilation
PWY-6216	3-chlorobenzoate degradation II (via protocatechuate)	Chloroaromatic Compound Degradation	Aromatic Compound Degradation	Degradation/Utilization/Assimilation
PWY-6228	3-chlorobenzoate degradation III (via gentisate)	Chloroaromatic Compound Degradation	Aromatic Compound Degradation	Degradation/Utilization/Assimilation
PWY-6089	3-chlorocatechol degradation I (ortho)	Chloroaromatic Compound Degradation	Aromatic Compound Degradation	Degradation/Utilization/Assimilation
PWY-6193	3-chlorocatechol degradation II (ortho)	Chloroaromatic Compound Degradation	Aromatic Compound Degradation	Degradation/Utilization/Assimilation
PWY-6214	3-chlorocatechol degradation III (meta pathway)	Chloroaromatic Compound Degradation	Aromatic Compound Degradation	Degradation/Utilization/Assimilation
PWY-6103	3-chlorotoluene degradation I	Chloroaromatic Compound Degradation	Aromatic Compound Degradation	Degradation/Utilization/Assimilation
PWY-6104	3-chlorotoluene degradation II	Chloroaromatic Compound Degradation	Aromatic Compound Degradation	Degradation/Utilization/Assimilation
PWY-6093	4,5-dichlorocatechol degradation	Chloroaromatic Compound Degradation	Aromatic Compound Degradation	Degradation/Utilization/Assimilation
PWY-6086	4-chloro-2-methylphenoxyacetate degradation	Chloroaromatic Compound Degradation	Aromatic Compound Degradation	Degradation/Utilization/Assimilation
PWY-6215	4-chlorobenzoate degradation	Chloroaromatic Compound Degradation	Aromatic Compound Degradation	Degradation/Utilization/Assimilation
PWY-6087	4-chlorocatechol degradation	Chloroaromatic Compound Degradation	Aromatic Compound Degradation	Degradation/Utilization/Assimilation
PWY-6102	5-chloro-3-methyl-catechol degradation	Chloroaromatic Compound Degradation	Aromatic Compound Degradation	Degradation/Utilization/Assimilation
PWY-6197	chlorinated phenols degradation	Chloroaromatic Compound Degradation	Aromatic Compound Degradation	Degradation/Utilization/Assimilation
PWY-6083	chlorobenzene degradation	Chloroaromatic Compound Degradation	Aromatic Compound Degradation	Degradation/Utilization/Assimilation
PWY-6107	chlorosalicylate degradation	Chloroaromatic Compound Degradation	Aromatic Compound Degradation	Degradation/Utilization/Assimilation
PWY-7496	linuron degradation	Chloroaromatic Compound Degradation	Aromatic Compound Degradation	Degradation/Utilization/Assimilation
PWY-6781	chlorogenic acid degradation	chlorogenic acid degradation	Aromatic Compound Degradation	Degradation/Utilization/Assimilation
PWY-5169	cyanuric acid degradation II	Cyanurate Degradation	Aromatic Compound Degradation	Degradation/Utilization/Assimilation
P662-PWY	dibenzofuran degradation	dibenzofuran degradation	Aromatic Compound Degradation	Degradation/Utilization/Assimilation
P661-PWY	dibenzo-p-dioxin degradation	dibenzo-p-dioxin degradation	Aromatic Compound Degradation	Degradation/Utilization/Assimilation
PWY-681	dibenzothiophene desulfurization	dibenzothiophene desulfurization	Aromatic Compound Degradation	Degradation/Utilization/Assimilation
PWY-5428	1,3-dimethylbenzene degradation to 3-methylbenzoate	Dimethylbenzene Degradation	Aromatic Compound Degradation	Degradation/Utilization/Assimilation
PWY-5429	1,4-dimethylbenzene degradation to 4-methylbenzoate	Dimethylbenzene Degradation	Aromatic Compound Degradation	Degradation/Utilization/Assimilation
PWY-6532	diphenylamine degradation	diphenylamine degradation	Aromatic Compound Degradation	Degradation/Utilization/Assimilation
PWY-481	ethylbenzene degradation (anaerobic)	ethylbenzene degradation (anaerobic)	Aromatic Compound Degradation	Degradation/Utilization/Assimilation
FLUORENE-DEG-9-ONE-PWY	fluorene degradation I	Fluorene Degradation	Aromatic Compound Degradation	Degradation/Utilization/Assimilation
PWY-1381	fluorene degradation II	Fluorene Degradation	Aromatic Compound Degradation	Degradation/Utilization/Assimilation
GALLATE-DEGRADATION-II-PWY	gallate degradation I	Gallate Degradation	Aromatic Compound Degradation	Degradation/Utilization/Assimilation
GALLATE-DEGRADATION-I-PWY	gallate degradation II	Gallate Degradation	Aromatic Compound Degradation	Degradation/Utilization/Assimilation
P3-PWY	gallate degradation III (anaerobic)	Gallate Degradation	Aromatic Compound Degradation	Degradation/Utilization/Assimilation
PWY-6223	gentisate degradation I	Gentisate Degradation	Aromatic Compound Degradation	Degradation/Utilization/Assimilation
PWY-7469	gentisate degradation II	Gentisate Degradation	Aromatic Compound Degradation	Degradation/Utilization/Assimilation
PWY-2421	indole-3-acetate degradation	Indole-3-acetate Degradation	Aromatic Compound Degradation	Degradation/Utilization/Assimilation
PWY-1501	mandelate degradation I	Mandelate Degradation	Aromatic Compound Degradation	Degradation/Utilization/Assimilation
PWY-6957	mandelate degradation to acetyl-CoA	Mandelate Degradation	Aromatic Compound Degradation	Degradation/Utilization/Assimilation
M-CRESOL-DEGRADATION-PWY	m-cresol degradation	m-cresol degradation	Aromatic Compound Degradation	Degradation/Utilization/Assimilation
PWY-5489	methyl parathion degradation	methyl parathion degradation	Aromatic Compound Degradation	Degradation/Utilization/Assimilation
METHYLGALLATE-DEGRADATION-PWY	methylgallate degradation	methylgallate degradation	Aromatic Compound Degradation	Degradation/Utilization/Assimilation
PWY-142	m-xylene degradation (anaerobic)	m-xylene degradation (anaerobic)	Aromatic Compound Degradation	Degradation/Utilization/Assimilation
PWY-5427	naphthalene degradation (aerobic)	Naphthalene Degradation	Aromatic Compound Degradation	Degradation/Utilization/Assimilation
PWY-7620	naphthalene degradation (anaerobic)	Naphthalene Degradation	Aromatic Compound Degradation	Degradation/Utilization/Assimilation
PWY-6956	naphthalene degradation to acetyl-CoA	naphthalene degradation to acetyl-CoA	Aromatic Compound Degradation	Degradation/Utilization/Assimilation
PWY-722	nicotinate degradation I	Nicotinate Degradation	Aromatic Compound Degradation	Degradation/Utilization/Assimilation
PWY-5033	nicotinate degradation II	Nicotinate Degradation	Aromatic Compound Degradation	Degradation/Utilization/Assimilation
PWY-5055	nicotinate degradation III	Nicotinate Degradation	Aromatic Compound Degradation	Degradation/Utilization/Assimilation
PWY-7627	2,4,6-trinitrophenol and 2,4-dinitrophenol degradation	Nitroaromatic Compound Degradation	Aromatic Compound Degradation	Degradation/Utilization/Assimilation
PWY-7628	2,4-dinitroanisole degradation	Nitroaromatic Compound Degradation	Aromatic Compound Degradation	Degradation/Utilization/Assimilation
PWY-5642	2,4-dinitrotoluene degradation	Nitroaromatic Compound Degradation	Aromatic Compound Degradation	Degradation/Utilization/Assimilation
PWY-5643	2,6-dinitrotoluene degradation	Nitroaromatic Compound Degradation	Aromatic Compound Degradation	Degradation/Utilization/Assimilation
PWY-5647	2-nitrobenzoate degradation I	Nitroaromatic Compound Degradation	Aromatic Compound Degradation	Degradation/Utilization/Assimilation
PWY-5648	2-nitrobenzoate degradation II	Nitroaromatic Compound Degradation	Aromatic Compound Degradation	Degradation/Utilization/Assimilation
PWY-5636	2-nitrophenol degradation	Nitroaromatic Compound Degradation	Aromatic Compound Degradation	Degradation/Utilization/Assimilation
PWY-5641	2-nitrotoluene degradation	Nitroaromatic Compound Degradation	Aromatic Compound Degradation	Degradation/Utilization/Assimilation
PWY-5645	4-chloronitrobenzene degradation	Nitroaromatic Compound Degradation	Aromatic Compound Degradation	Degradation/Utilization/Assimilation
PWY-2381	4-nitrobenzoate degradation	Nitroaromatic Compound Degradation	Aromatic Compound Degradation	Degradation/Utilization/Assimilation
PWY-5487	4-nitrophenol degradation I	Nitroaromatic Compound Degradation	Aromatic Compound Degradation	Degradation/Utilization/Assimilation
PWY-5488	4-nitrophenol degradation II	Nitroaromatic Compound Degradation	Aromatic Compound Degradation	Degradation/Utilization/Assimilation
P421-PWY	4-nitrotoluene degradation I	Nitroaromatic Compound Degradation	Aromatic Compound Degradation	Degradation/Utilization/Assimilation
PWY-5644	4-nitrotoluene degradation II	Nitroaromatic Compound Degradation	Aromatic Compound Degradation	Degradation/Utilization/Assimilation
PWY-7044	5-nitroanthranilate degradation	Nitroaromatic Compound Degradation	Aromatic Compound Degradation	Degradation/Utilization/Assimilation
PWY-5637	nitrobenzene degradation I	Nitroaromatic Compound Degradation	Aromatic Compound Degradation	Degradation/Utilization/Assimilation
PWY-5640	nitrobenzene degradation II	Nitroaromatic Compound Degradation	Aromatic Compound Degradation	Degradation/Utilization/Assimilation
PWY-7403	tetramethylpyrazine degradation	Nitroaromatic Compound Degradation	Aromatic Compound Degradation	Degradation/Utilization/Assimilation
P342-PWY	orcinol degradation	orcinol degradation	Aromatic Compound Degradation	Degradation/Utilization/Assimilation
2ASDEG-PWY	orthanilate degradation	orthanilate degradation	Aromatic Compound Degradation	Degradation/Utilization/Assimilation
PWY-5490	paraoxon degradation	paraoxon degradation	Aromatic Compound Degradation	Degradation/Utilization/Assimilation
PARATHION-DEGRADATION-PWY	parathion degradation	parathion degradation	Aromatic Compound Degradation	Degradation/Utilization/Assimilation
PWY-5273	p-cumate degradation	p-cumate degradation	Aromatic Compound Degradation	Degradation/Utilization/Assimilation
PWY-5163	p-cumate degradation to 2-hydroxypentadienoate	p-cumate degradation to 2-hydroxypentadienoate	Aromatic Compound Degradation	Degradation/Utilization/Assimilation
PWY-5266	p-cymene degradation	p-cymene degradation	Aromatic Compound Degradation	Degradation/Utilization/Assimilation
PWY-741	p-cymene degradation to p-cumate	p-cymene degradation to p-cumate	Aromatic Compound Degradation	Degradation/Utilization/Assimilation
HCAMHPDEG-PWY	3-phenylpropanoate and 3-(3-hydroxyphenyl)propanoate degradation to 2-hydroxypentadienoate	Phenolic Compound Degradation	Aromatic Compound Degradation	Degradation/Utilization/Assimilation
P281-PWY	3-phenylpropanoate degradation	Phenolic Compound Degradation	Aromatic Compound Degradation	Degradation/Utilization/Assimilation
PWY-7046	4-coumarate degradation (anaerobic)	Phenolic Compound Degradation	Aromatic Compound Degradation	Degradation/Utilization/Assimilation
PWY-6080	4-ethylphenol degradation (anaerobic)	Phenolic Compound Degradation	Aromatic Compound Degradation	Degradation/Utilization/Assimilation
PWY-6690	cinnamate and 3-hydroxycinnamate degradation to 2-hydroxypentadienoate	Phenolic Compound Degradation	Aromatic Compound Degradation	Degradation/Utilization/Assimilation
PWY-6343	ferulate degradation	Phenolic Compound Degradation	Aromatic Compound Degradation	Degradation/Utilization/Assimilation
PWY-6184	methylsalicylate degradation	Phenolic Compound Degradation	Aromatic Compound Degradation	Degradation/Utilization/Assimilation
PWY-5418	phenol degradation I (aerobic)	Phenolic Compound Degradation	Aromatic Compound Degradation	Degradation/Utilization/Assimilation
PHENOLDEG-PWY	phenol degradation II (anaerobic)	Phenolic Compound Degradation	Aromatic Compound Degradation	Degradation/Utilization/Assimilation
PWY0-321	phenylacetate degradation I (aerobic)	Phenolic Compound Degradation	Aromatic Compound Degradation	Degradation/Utilization/Assimilation
PWY-1341	phenylacetate degradation II (anaerobic)	Phenolic Compound Degradation	Aromatic Compound Degradation	Degradation/Utilization/Assimilation
PWY5F9-3233	phthalate degradation (aerobic)	phthalate degradation (aerobic)	Aromatic Compound Degradation	Degradation/Utilization/Assimilation
P184-PWY	protocatechuate degradation I (meta-cleavage pathway)	Protocatechuate Degradation	Aromatic Compound Degradation	Degradation/Utilization/Assimilation
PROTOCATECHUATE-ORTHO-CLEAVAGE-PWY	protocatechuate degradation II (ortho-cleavage pathway)	Protocatechuate Degradation	Aromatic Compound Degradation	Degradation/Utilization/Assimilation
PWY-6336	protocatechuate degradation III (para-cleavage pathway)	Protocatechuate Degradation	Aromatic Compound Degradation	Degradation/Utilization/Assimilation
QUINATEDEG-PWY	quinate degradation I	Quinate Degradation	Aromatic Compound Degradation	Degradation/Utilization/Assimilation
PWY-6416	quinate degradation II	Quinate Degradation	Aromatic Compound Degradation	Degradation/Utilization/Assimilation
P343-PWY	resorcinol degradation	resorcinol degradation	Aromatic Compound Degradation	Degradation/Utilization/Assimilation
PWY-6183	salicylate degradation I	Salicylate Degradation	Aromatic Compound Degradation	Degradation/Utilization/Assimilation
PWY-6224	salicylate degradation II	Salicylate Degradation	Aromatic Compound Degradation	Degradation/Utilization/Assimilation
PWY-6640	salicylate degradation IV	Salicylate Degradation	Aromatic Compound Degradation	Degradation/Utilization/Assimilation
SHIKIMATEDEG-PWY	shikimate degradation I	Shikimate Degradation	Aromatic Compound Degradation	Degradation/Utilization/Assimilation
PWY-6419	shikimate degradation II	Shikimate Degradation	Aromatic Compound Degradation	Degradation/Utilization/Assimilation
P141-PWY	atrazine degradation I (aerobic)	s-Triazine Degredation	Aromatic Compound Degradation	Degradation/Utilization/Assimilation
PWY-5727	atrazine degradation II	s-Triazine Degredation	Aromatic Compound Degradation	Degradation/Utilization/Assimilation
PWY-5731	atrazine degradation III	s-Triazine Degredation	Aromatic Compound Degradation	Degradation/Utilization/Assimilation
PWY-5726	deethylsimazine degradation	s-Triazine Degredation	Aromatic Compound Degradation	Degradation/Utilization/Assimilation
PWY-5170	melamine degradation	s-Triazine Degredation	Aromatic Compound Degradation	Degradation/Utilization/Assimilation
PWY-5171	N-cyclopropylmelamine degradation	s-Triazine Degredation	Aromatic Compound Degradation	Degradation/Utilization/Assimilation
PWY-5724	superpathway of atrazine degradation	s-Triazine Degredation	Aromatic Compound Degradation	Degradation/Utilization/Assimilation
PWY-6941	styrene degradation	styrene degradation	Aromatic Compound Degradation	Degradation/Utilization/Assimilation
PWY-7521	3-(4-sulfophenyl)butanoate degradation	Sulfoaromatic Compound Degradation	Aromatic Compound Degradation	Degradation/Utilization/Assimilation
PWY-6041	4-sulfocatechol degradation	Sulfoaromatic Compound Degradation	Aromatic Compound Degradation	Degradation/Utilization/Assimilation
TOLSULFDEG-PWY	4-toluenesulfonate degradation I	Sulfoaromatic Compound Degradation	Aromatic Compound Degradation	Degradation/Utilization/Assimilation
PWY-5165	4-toluenesulfonate degradation II	Sulfoaromatic Compound Degradation	Aromatic Compound Degradation	Degradation/Utilization/Assimilation
DESULFONATION-PWY	benzenesulfonate degradation	Sulfoaromatic Compound Degradation	Aromatic Compound Degradation	Degradation/Utilization/Assimilation
PWY-6954	superpathway of aromatic compound degradation via 2-hydroxypentadienoate	superpathway of aromatic compound degradation via 2-hydroxypentadienoate	Aromatic Compound Degradation	Degradation/Utilization/Assimilation
PWY-2504	superpathway of aromatic compound degradation via 3-oxoadipate	superpathway of aromatic compound degradation via 3-oxoadipate	Aromatic Compound Degradation	Degradation/Utilization/Assimilation
PWY-5062	superpathway of nicotinate degradation	superpathway of nicotinate degradation	Aromatic Compound Degradation	Degradation/Utilization/Assimilation
PWY-6182	superpathway of salicylate degradation	superpathway of salicylate degradation	Aromatic Compound Degradation	Degradation/Utilization/Assimilation
PWY-6339	syringate degradation	syringate degradation	Aromatic Compound Degradation	Degradation/Utilization/Assimilation
PWY-5183	superpathway of aerobic toluene degradation	Toluene Degradation	Aromatic Compound Degradation	Degradation/Utilization/Assimilation
PWY-5180	toluene degradation I (aerobic) (via o-cresol)	Toluene Degradation	Aromatic Compound Degradation	Degradation/Utilization/Assimilation
PWY-5182	toluene degradation II (aerobic) (via 4-methylcatechol)	Toluene Degradation	Aromatic Compound Degradation	Degradation/Utilization/Assimilation
PWY-5181	toluene degradation III (aerobic) (via p-cresol)	Toluene Degradation	Aromatic Compound Degradation	Degradation/Utilization/Assimilation
PWY-5178	toluene degradation IV (aerobic) (via catechol)	Toluene Degradation	Aromatic Compound Degradation	Degradation/Utilization/Assimilation
TOLUENE-DEG-3-OH-PWY	toluene degradation to 2-hydroxypentadienoate (via 4-methylcatechol)	Toluene Degradation	Aromatic Compound Degradation	Degradation/Utilization/Assimilation
TOLUENE-DEG-DIOL-PWY	toluene degradation to 2-hydroxypentadienoate (via toluene-cis-diol)	Toluene Degradation	Aromatic Compound Degradation	Degradation/Utilization/Assimilation
TOLUENE-DEG-2-OH-PWY	toluene degradation to 2-hydroxypentadienoate I (via o-cresol)	Toluene Degradation	Aromatic Compound Degradation	Degradation/Utilization/Assimilation
TOLUENE-DEG-4-OH-PWY	toluene degradation to 4-methylphenol	Toluene Degradation	Aromatic Compound Degradation	Degradation/Utilization/Assimilation
TOLUENE-DEG-CATECHOL-PWY	toluene degradation to benzoate	Toluene Degradation	Aromatic Compound Degradation	Degradation/Utilization/Assimilation
PWY-81	toluene degradation to benzoyl-CoA (anaerobic)	Toluene Degradation	Aromatic Compound Degradation	Degradation/Utilization/Assimilation
PWY-5179	toluene degradation V (aerobic) (via toluene-cis-diol)	Toluene Degradation	Aromatic Compound Degradation	Degradation/Utilization/Assimilation
PWY-5184	toluene degradation VI (anaerobic)	Toluene Degradation	Aromatic Compound Degradation	Degradation/Utilization/Assimilation
PWY-5691	urate conversion to allantoin I	Urate Degradation	Aromatic Compound Degradation	Degradation/Utilization/Assimilation
PWY-7394	urate conversion to allantoin II	Urate Degradation	Aromatic Compound Degradation	Degradation/Utilization/Assimilation
PWY-6338	superpathway of vanillin and vanillate degradation	Vanillin Degradation	Aromatic Compound Degradation	Degradation/Utilization/Assimilation
PWY-7097	vanillin and vanillate degradation I	Vanillin Degradation	Aromatic Compound Degradation	Degradation/Utilization/Assimilation
PWY-7098	vanillin and vanillate degradation II	Vanillin Degradation	Aromatic Compound Degradation	Degradation/Utilization/Assimilation
PWY-5743	3-hydroxypropanoate cycle	CO2 Fixation	C1 Compound Utilization and Assimilation	Degradation/Utilization/Assimilation
PWY-5789	3-hydroxypropanoate/4-hydroxybutanate cycle	CO2 Fixation	C1 Compound Utilization and Assimilation	Degradation/Utilization/Assimilation
PWYQT-4429	CO2 fixation into oxaloacetate (anaplerotic)	CO2 Fixation	C1 Compound Utilization and Assimilation	Degradation/Utilization/Assimilation
PWY-5744	glyoxylate assimilation	CO2 Fixation	C1 Compound Utilization and Assimilation	Degradation/Utilization/Assimilation
P42-PWY	incomplete reductive TCA cycle	CO2 Fixation	C1 Compound Utilization and Assimilation	Degradation/Utilization/Assimilation
CODH-PWY	reductive acetyl coenzyme A pathway I (homoacetogenic bacteria)	CO2 Fixation	C1 Compound Utilization and Assimilation	Degradation/Utilization/Assimilation
PWY-5493	reductive monocarboxylic acid cycle	CO2 Fixation	C1 Compound Utilization and Assimilation	Degradation/Utilization/Assimilation
P23-PWY	reductive TCA cycle I	CO2 Fixation	C1 Compound Utilization and Assimilation	Degradation/Utilization/Assimilation
PWY-5392	reductive TCA cycle II	CO2 Fixation	C1 Compound Utilization and Assimilation	Degradation/Utilization/Assimilation
PWY-7024	superpathway of the 3-hydroxypropanoate cycle	CO2 Fixation	C1 Compound Utilization and Assimilation	Degradation/Utilization/Assimilation
PWY-1622	formaldehyde assimilation I (serine pathway)	Formaldehyde Assimilation	C1 Compound Utilization and Assimilation	Degradation/Utilization/Assimilation
PWY-1861	formaldehyde assimilation II (assimilatory RuMP Cycle)	Formaldehyde Assimilation	C1 Compound Utilization and Assimilation	Degradation/Utilization/Assimilation
RUMP-PWY	formaldehyde oxidation I	Formaldehyde Oxidation	C1 Compound Utilization and Assimilation	Degradation/Utilization/Assimilation
PWY-1801	formaldehyde oxidation II (glutathione-dependent)	Formaldehyde Oxidation	C1 Compound Utilization and Assimilation	Degradation/Utilization/Assimilation
PWY1G-170	formaldehyde oxidation III (mycothiol-dependent)	Formaldehyde Oxidation	C1 Compound Utilization and Assimilation	Degradation/Utilization/Assimilation
FORMASS-PWY	formaldehyde oxidation IV (thiol-independent)	Formaldehyde Oxidation	C1 Compound Utilization and Assimilation	Degradation/Utilization/Assimilation
PWY-1723	formaldehyde oxidation VI (H4MPT pathway)	Formaldehyde Oxidation	C1 Compound Utilization and Assimilation	Degradation/Utilization/Assimilation
PWY-1722	formate assimilation into 5,10-methylenetetrahydrofolate	formate assimilation into 5,10-methylenetetrahydrofolate	C1 Compound Utilization and Assimilation	Degradation/Utilization/Assimilation
PWY-1881	formate oxidation to CO2	formate oxidation to CO2	C1 Compound Utilization and Assimilation	Degradation/Utilization/Assimilation
PWY-1641	methane oxidation to methanol I	methane oxidation to methanol	C1 Compound Utilization and Assimilation	Degradation/Utilization/Assimilation
PWY-6742	methane oxidation to methanol II	methane oxidation to methanol	C1 Compound Utilization and Assimilation	Degradation/Utilization/Assimilation
PWY-6523	nitrite-dependent anaerobic methane oxidation	methane oxidation to methanol	C1 Compound Utilization and Assimilation	Degradation/Utilization/Assimilation
CO2FORM-PWY	methanogenesis from methanol	methanogenesis from methanol	C1 Compound Utilization and Assimilation	Degradation/Utilization/Assimilation
PWY-1701	methanol and methylamine oxidation to formaldehyde	Methanol Oxidation	C1 Compound Utilization and Assimilation	Degradation/Utilization/Assimilation
PWY-6966	methanol oxidation to formaldehyde I	Methanol Oxidation	C1 Compound Utilization and Assimilation	Degradation/Utilization/Assimilation
PWY-6510	methanol oxidation to formaldehyde II	Methanol Oxidation	C1 Compound Utilization and Assimilation	Degradation/Utilization/Assimilation
PWY-6509	methanol oxidation to formaldehyde III	Methanol Oxidation	C1 Compound Utilization and Assimilation	Degradation/Utilization/Assimilation
PWY-1882	superpathway of C1 compounds oxidation to CO2	superpathway of C1 compounds oxidation to CO2	C1 Compound Utilization and Assimilation	Degradation/Utilization/Assimilation
PWY-6028	acetoin degradation	acetoin degradation	Carbohydrate Degradation	Degradation/Utilization/Assimilation
PWY-5534	propene degradation	Alkene Degradation	Carbohydrate Degradation	Degradation/Utilization/Assimilation
PWY-7586	β-1,4-D-mannosyl-N-acetyl-D-glucosamine degradation	beta-1,4-D-mannosyl-N-acetyl-D-glucosamine degradation	Carbohydrate Degradation	Degradation/Utilization/Assimilation
PWY-6789	(1,3)-β-D-xylan degradation	Polysaccharide Degradation	Carbohydrate Degradation	Degradation/Utilization/Assimilation
PWY-6717	(1,4)-β-D-xylan degradation	Polysaccharide Degradation	Carbohydrate Degradation	Degradation/Utilization/Assimilation
PWY-6816	agarose degradation	Polysaccharide Degradation	Carbohydrate Degradation	Degradation/Utilization/Assimilation
PWY-6986	alginate degradation	Polysaccharide Degradation	Carbohydrate Degradation	Degradation/Utilization/Assimilation
PWY-6784	cellulose and hemicellulose degradation (cellulolosome)	Polysaccharide Degradation	Carbohydrate Degradation	Degradation/Utilization/Assimilation
PWY-6805	cellulose degradation I (cellulosome)	Polysaccharide Degradation	Carbohydrate Degradation	Degradation/Utilization/Assimilation
PWY-6855	chitin degradation I (archaea)	Polysaccharide Degradation	Carbohydrate Degradation	Degradation/Utilization/Assimilation
PWY-6902	chitin degradation II (Vibrio)	Polysaccharide Degradation	Carbohydrate Degradation	Degradation/Utilization/Assimilation
PWY-6906	chitin derivatives degradation	Polysaccharide Degradation	Carbohydrate Degradation	Degradation/Utilization/Assimilation
PWY-6572	chondroitin sulfate degradation I (bacterial)	Polysaccharide Degradation	Carbohydrate Degradation	Degradation/Utilization/Assimilation
PWY-7646	dermatan sulfate degradation I (bacterial)	Polysaccharide Degradation	Carbohydrate Degradation	Degradation/Utilization/Assimilation
PWY-6827	gellan degradation	Polysaccharide Degradation	Carbohydrate Degradation	Degradation/Utilization/Assimilation
PWY-6813	glucuronoarabinoxylan degradation	Polysaccharide Degradation	Carbohydrate Degradation	Degradation/Utilization/Assimilation
GLYCOCAT-PWY	glycogen degradation I	Polysaccharide Degradation	Carbohydrate Degradation	Degradation/Utilization/Assimilation
PWY-5941	glycogen degradation II	Polysaccharide Degradation	Carbohydrate Degradation	Degradation/Utilization/Assimilation
PWY-7651	heparan sulfate degradation	Polysaccharide Degradation	Carbohydrate Degradation	Degradation/Utilization/Assimilation
PWY-7644	heparin degradation	Polysaccharide Degradation	Carbohydrate Degradation	Degradation/Utilization/Assimilation
PWY-7645	hyaluronan degradation	Polysaccharide Degradation	Carbohydrate Degradation	Degradation/Utilization/Assimilation
PWY-6790	L-arabinan degradation	Polysaccharide Degradation	Carbohydrate Degradation	Degradation/Utilization/Assimilation
PWY-7246	pectin degradation II	Polysaccharide Degradation	Carbohydrate Degradation	Degradation/Utilization/Assimilation
PWY-7248	pectin degradation II	Polysaccharide Degradation	Carbohydrate Degradation	Degradation/Utilization/Assimilation
PWY-6815	porphyran degradation	Polysaccharide Degradation	Carbohydrate Degradation	Degradation/Utilization/Assimilation
PWY-6771	rhamnogalacturonan type I degradation II (bacteria)	Polysaccharide Degradation	Carbohydrate Degradation	Degradation/Utilization/Assimilation
PWY-6731	starch degradation III	Polysaccharide Degradation	Carbohydrate Degradation	Degradation/Utilization/Assimilation
PWY-6735	starch degradation IV	Polysaccharide Degradation	Carbohydrate Degradation	Degradation/Utilization/Assimilation
PWY-6737	starch degradation V	Polysaccharide Degradation	Carbohydrate Degradation	Degradation/Utilization/Assimilation
PWY-7647	ulvan degradation	Polysaccharide Degradation	Carbohydrate Degradation	Degradation/Utilization/Assimilation
PWY-7456	β-(1,4)-mannan degradation	Polysaccharide Degradation	Carbohydrate Degradation	Degradation/Utilization/Assimilation
PWY-7180	2'-deoxy-α-D-ribose 1-phosphate degradation	Sugar Degradation	Carbohydrate Degradation	Degradation/Utilization/Assimilation
PWY0-1300	2-O-α-mannosyl-D-glycerate degradation	Sugar Degradation	Carbohydrate Degradation	Degradation/Utilization/Assimilation
PWY-7562	3,6-anhydro-α-L-galactopyranose degradation	Sugar Degradation	Carbohydrate Degradation	Degradation/Utilization/Assimilation
P124-PWY	Bifidobacterium shunt	Sugar Degradation	Carbohydrate Degradation	Degradation/Utilization/Assimilation
PWY0-1309	chitobiose degradation	Sugar Degradation	Carbohydrate Degradation	Degradation/Utilization/Assimilation
PWY0-44	D-allose degradation	Sugar Degradation	Carbohydrate Degradation	Degradation/Utilization/Assimilation
DARABCATK12-PWY	D-arabinose degradation I	Sugar Degradation	Carbohydrate Degradation	Degradation/Utilization/Assimilation
DARABCAT-PWY	D-arabinose degradation II	Sugar Degradation	Carbohydrate Degradation	Degradation/Utilization/Assimilation
PWY-5519	D-arabinose degradation III	Sugar Degradation	Carbohydrate Degradation	Degradation/Utilization/Assimilation
PWY-7395	D-galactosamine and N-acetyl-D-galactosamine degradation	Sugar Degradation	Carbohydrate Degradation	Degradation/Utilization/Assimilation
PWY-6317	D-galactose degradation I (Leloir pathway)	Sugar Degradation	Carbohydrate Degradation	Degradation/Utilization/Assimilation
GALDEG-PWY	D-galactose degradation II	Sugar Degradation	Carbohydrate Degradation	Degradation/Utilization/Assimilation
MANNCAT-PWY	D-mannose degradation	Sugar Degradation	Carbohydrate Degradation	Degradation/Utilization/Assimilation
XYLCAT-PWY	D-xylose degradation I	Sugar Degradation	Carbohydrate Degradation	Degradation/Utilization/Assimilation
PWY-6760	D-xylose degradation III	Sugar Degradation	Carbohydrate Degradation	Degradation/Utilization/Assimilation
PWY-6773	D-xylose degradation III	Sugar Degradation	Carbohydrate Degradation	Degradation/Utilization/Assimilation
PWY-7294	D-xylose degradation IV	Sugar Degradation	Carbohydrate Degradation	Degradation/Utilization/Assimilation
ENTNER-DOUDOROFF-PWY	Entner-Doudoroff pathway I	Sugar Degradation	Carbohydrate Degradation	Degradation/Utilization/Assimilation
NPGLUCAT-PWY	Entner-Doudoroff pathway II (non-phosphorylative)	Sugar Degradation	Carbohydrate Degradation	Degradation/Utilization/Assimilation
PWY-2221	Entner-Doudoroff pathway III (semi-phosphorylative)	Sugar Degradation	Carbohydrate Degradation	Degradation/Utilization/Assimilation
PWY0-1314	fructose degradation	Sugar Degradation	Carbohydrate Degradation	Degradation/Utilization/Assimilation
FUCCAT-PWY	fucose degradation	Sugar Degradation	Carbohydrate Degradation	Degradation/Utilization/Assimilation
GLUCOSE1PMETAB-PWY	glucose and glucose-1-phosphate degradation	Sugar Degradation	Carbohydrate Degradation	Degradation/Utilization/Assimilation
DHGLUCONATE-PYR-CAT-PWY	glucose degradation (oxidative)	Sugar Degradation	Carbohydrate Degradation	Degradation/Utilization/Assimilation
PWY-7459	kojibiose degradation	Sugar Degradation	Carbohydrate Degradation	Degradation/Utilization/Assimilation
LACTOSECAT-PWY	lactose and galactose degradation I	Sugar Degradation	Carbohydrate Degradation	Degradation/Utilization/Assimilation
LACTOSEUTIL-PWY	lactose degradation II	Sugar Degradation	Carbohydrate Degradation	Degradation/Utilization/Assimilation
BGALACT-PWY	lactose degradation III	Sugar Degradation	Carbohydrate Degradation	Degradation/Utilization/Assimilation
PWY-6778	laminaribiose degradation	Sugar Degradation	Carbohydrate Degradation	Degradation/Utilization/Assimilation
ARABCAT-PWY	L-arabinose degradation I	Sugar Degradation	Carbohydrate Degradation	Degradation/Utilization/Assimilation
PWY-5517	L-arabinose degradation III	Sugar Degradation	Carbohydrate Degradation	Degradation/Utilization/Assimilation
PWY-7295	L-arabinose degradation IV	Sugar Degradation	Carbohydrate Degradation	Degradation/Utilization/Assimilation
PWY-7568	L-galactose degradation	Sugar Degradation	Carbohydrate Degradation	Degradation/Utilization/Assimilation
PWY-7130	L-glucose degradation	Sugar Degradation	Carbohydrate Degradation	Degradation/Utilization/Assimilation
LYXMET-PWY	L-lyxose degradation	Sugar Degradation	Carbohydrate Degradation	Degradation/Utilization/Assimilation
RHAMCAT-PWY	L-rhamnose degradation I	Sugar Degradation	Carbohydrate Degradation	Degradation/Utilization/Assimilation
PWY-6713	L-rhamnose degradation II	Sugar Degradation	Carbohydrate Degradation	Degradation/Utilization/Assimilation
PWY-6714	L-rhamnose degradation III	Sugar Degradation	Carbohydrate Degradation	Degradation/Utilization/Assimilation
P302-PWY	L-sorbose degradation	Sugar Degradation	Carbohydrate Degradation	Degradation/Utilization/Assimilation
MALTOSECAT-PWY	maltose degradation	Sugar Degradation	Carbohydrate Degradation	Degradation/Utilization/Assimilation
PWY0-1301	melibiose degradation	Sugar Degradation	Carbohydrate Degradation	Degradation/Utilization/Assimilation
PWY-7077	N-acetyl-D-galactosamine degradation	Sugar Degradation	Carbohydrate Degradation	Degradation/Utilization/Assimilation
PWY0-1324	N-acetylneuraminate and N-acetylmannosamine degradation I	Sugar Degradation	Carbohydrate Degradation	Degradation/Utilization/Assimilation
PWY-7581	N-acetylneuraminate and N-acetylmannosamine degradation II	Sugar Degradation	Carbohydrate Degradation	Degradation/Utilization/Assimilation
RIBOKIN-PWY	ribose phosphorylation	Sugar Degradation	Carbohydrate Degradation	Degradation/Utilization/Assimilation
SUCUTIL-PWY	sucrose degradation I (sucrose phosphotransferase)	Sugar Degradation	Carbohydrate Degradation	Degradation/Utilization/Assimilation
PWY-3801	sucrose degradation II (sucrose synthase)	Sugar Degradation	Carbohydrate Degradation	Degradation/Utilization/Assimilation
PWY-621	sucrose degradation III (sucrose invertase)	Sugar Degradation	Carbohydrate Degradation	Degradation/Utilization/Assimilation
PWY-5384	sucrose degradation IV (sucrose phosphorylase)	Sugar Degradation	Carbohydrate Degradation	Degradation/Utilization/Assimilation
SUCROSEUTIL2-PWY	sucrose degradation VII (sucrose 3-dehydrogenase)	Sugar Degradation	Carbohydrate Degradation	Degradation/Utilization/Assimilation
PWY-6901	superpathway of glucose and xylose degradation	Sugar Degradation	Carbohydrate Degradation	Degradation/Utilization/Assimilation
PWY-5257	superpathway of pentose and pentitol degradation	Sugar Degradation	Carbohydrate Degradation	Degradation/Utilization/Assimilation
TREDEGLOW-PWY	trehalose degradation I (low osmolarity)	Sugar Degradation	Carbohydrate Degradation	Degradation/Utilization/Assimilation
PWY0-1182	trehalose degradation II (cytosolic)	Sugar Degradation	Carbohydrate Degradation	Degradation/Utilization/Assimilation
PWY-2721	trehalose degradation III	Sugar Degradation	Carbohydrate Degradation	Degradation/Utilization/Assimilation
PWY-2722	trehalose degradation IV	Sugar Degradation	Carbohydrate Degradation	Degradation/Utilization/Assimilation
PWY0-1466	trehalose degradation VI (periplasmic)	Sugar Degradation	Carbohydrate Degradation	Degradation/Utilization/Assimilation
PWY-5654	2-amino-3-carboxymuconate semialdehyde degradation to 2-hydroxypentadienoate	2-amino-3-carboxymuconate semialdehyde degradation to 2-hydroxypentadienoate	Carboxylate Degradation	Degradation/Utilization/Assimilation
PWY-5162	2-hydroxypenta-2,4-dienoate degradation	2-hydroxypenta-2,4-dienoate degradation	Carboxylate Degradation	Degradation/Utilization/Assimilation
PWY-5130	2-oxobutanoate degradation I	2-Oxobutanoate Degradation	Carboxylate Degradation	Degradation/Utilization/Assimilation
2OXOBUTYRATECAT-PWY	2-oxobutanoate degradation II	2-Oxobutanoate Degradation	Carboxylate Degradation	Degradation/Utilization/Assimilation
PWY-2361	3-oxoadipate degradation	3-oxoadipate degradation	Carboxylate Degradation	Degradation/Utilization/Assimilation
PWY0-1313	acetate conversion to acetyl-CoA	acetate conversion to acetyl-CoA	Carboxylate Degradation	Degradation/Utilization/Assimilation
PWY-6373	acrylate degradation	acrylate degradation	Carboxylate Degradation	Degradation/Utilization/Assimilation
PWY-6518	glycocholate metabolism (bacteria)	Bile Acid Degradation	Carboxylate Degradation	Degradation/Utilization/Assimilation
PWY-6038	citrate degradation	citrate degradation	Carboxylate Degradation	Degradation/Utilization/Assimilation
PWY-301	cyclohexane-1-carboxylate degradation (anaerobic)	cyclohexane-1-carboxylate degradation (anaerobic)	Carboxylate Degradation	Degradation/Utilization/Assimilation
GLUCONSUPER-PWY	D-gluconate degradation	D-gluconate degradation	Carboxylate Degradation	Degradation/Utilization/Assimilation
PWY-7310	D-glucosaminate degradation	D-glucosaminate degradation	Carboxylate Degradation	Degradation/Utilization/Assimilation
PWY0-1465	D-malate degradation	D-malate degradation	Carboxylate Degradation	Degradation/Utilization/Assimilation
PWY0-1312	acetate and ATP formation from acetyl-CoA I	Fermentation to Acetate	Carboxylate Degradation	Degradation/Utilization/Assimilation
PWY-5535	acetate and ATP formation from acetyl-CoA II	Fermentation to Acetate	Carboxylate Degradation	Degradation/Utilization/Assimilation
P161-PWY	acetylene degradation	Fermentation to Acetate	Carboxylate Degradation	Degradation/Utilization/Assimilation
P461-PWY	hexitol fermentation to lactate, formate, ethanol and acetate	Fermentation to Acetate	Carboxylate Degradation	Degradation/Utilization/Assimilation
PROPFERM-PWY	L-alanine fermentation to propanoate and acetate	Fermentation to Acetate	Carboxylate Degradation	Degradation/Utilization/Assimilation
P41-PWY	pyruvate fermentation to acetate and (S)-lactate I	Fermentation to Acetate	Carboxylate Degradation	Degradation/Utilization/Assimilation
PWY-5096	pyruvate fermentation to acetate and alanine	Fermentation to Acetate	Carboxylate Degradation	Degradation/Utilization/Assimilation
PWY-5100	pyruvate fermentation to acetate and lactate II	Fermentation to Acetate	Carboxylate Degradation	Degradation/Utilization/Assimilation
P142-PWY	pyruvate fermentation to acetate I	Fermentation to Acetate	Carboxylate Degradation	Degradation/Utilization/Assimilation
PWY-5482	pyruvate fermentation to acetate II	Fermentation to Acetate	Carboxylate Degradation	Degradation/Utilization/Assimilation
PWY-5483	pyruvate fermentation to acetate III	Fermentation to Acetate	Carboxylate Degradation	Degradation/Utilization/Assimilation
PWY-5485	pyruvate fermentation to acetate IV	Fermentation to Acetate	Carboxylate Degradation	Degradation/Utilization/Assimilation
PWY-5177	glutaryl-CoA degradation	glutaryl-CoA degradation	Carboxylate Degradation	Degradation/Utilization/Assimilation
GLYCOLATEMET-PWY	glycolate and glyoxylate degradation I	Glycolate Degradation	Carboxylate Degradation	Degradation/Utilization/Assimilation
GLYOXDEG-PWY	glycolate and glyoxylate degradation II	Glycolate Degradation	Carboxylate Degradation	Degradation/Utilization/Assimilation
PWY-6649	glycolate and glyoxylate degradation III	Glycolate Degradation	Carboxylate Degradation	Degradation/Utilization/Assimilation
PWY-5749	itaconate degradation	itaconate degradation	Carboxylate Degradation	Degradation/Utilization/Assimilation
PWY0-301	L-ascorbate degradation I (bacterial, anaerobic)	L-Ascorbate Degradation	Carboxylate Degradation	Degradation/Utilization/Assimilation
PWY-6961	L-ascorbate degradation II (bacterial, aerobic)	L-Ascorbate Degradation	Carboxylate Degradation	Degradation/Utilization/Assimilation
PWY-5794	malonate degradation I (biotin-independent)	Malonate Degradation	Carboxylate Degradation	Degradation/Utilization/Assimilation
PWY-6060	malonate degradation II (biotin-dependent)	Malonate Degradation	Carboxylate Degradation	Degradation/Utilization/Assimilation
PWY-5074	mevalonate degradation	mevalonate degradation	Carboxylate Degradation	Degradation/Utilization/Assimilation
PWY-6021	nitrilotriacetate degradation	nitrilotriacetate degradation	Carboxylate Degradation	Degradation/Utilization/Assimilation
PWY-6694	oxalate degradation I	Oxalate Degradation	Carboxylate Degradation	Degradation/Utilization/Assimilation
PWY-6695	oxalate degradation II	Oxalate Degradation	Carboxylate Degradation	Degradation/Utilization/Assimilation
PWY-6696	oxalate degradation III	Oxalate Degradation	Carboxylate Degradation	Degradation/Utilization/Assimilation
PWY-6697	oxalate degradation IV	Oxalate Degradation	Carboxylate Degradation	Degradation/Utilization/Assimilation
PWY-6698	oxalate degradation V	Oxalate Degradation	Carboxylate Degradation	Degradation/Utilization/Assimilation
PWY0-42	2-methylcitrate cycle I	Propanoate Degradation	Carboxylate Degradation	Degradation/Utilization/Assimilation
PWY-5747	2-methylcitrate cycle II	Propanoate Degradation	Carboxylate Degradation	Degradation/Utilization/Assimilation
PROPIONMET-PWY	propanoyl CoA degradation I	Propanoate Degradation	Carboxylate Degradation	Degradation/Utilization/Assimilation
PWY-7574	propanoyl-CoA degradation II	Propanoate Degradation	Carboxylate Degradation	Degradation/Utilization/Assimilation
PYRUVDEHYD-PWY	pyruvate decarboxylation to acetyl CoA	pyruvate decarboxylation to acetyl CoA	Carboxylate Degradation	Degradation/Utilization/Assimilation
PWY0-43	conversion of succinate to propanoate	Succinate Degradation	Carboxylate Degradation	Degradation/Utilization/Assimilation
PWY-7242	D-fructuronate degradation	Sugar Acid Degradation	Carboxylate Degradation	Degradation/Utilization/Assimilation
GALACTARDEG-PWY	D-galactarate degradation I	Sugar Acid Degradation	Carboxylate Degradation	Degradation/Utilization/Assimilation
PWY-6497	D-galactarate degradation II	Sugar Acid Degradation	Carboxylate Degradation	Degradation/Utilization/Assimilation
GALACTCAT-PWY	D-galactonate degradation	Sugar Acid Degradation	Carboxylate Degradation	Degradation/Utilization/Assimilation
GALACTUROCAT-PWY	D-galacturonate degradation I	Sugar Acid Degradation	Carboxylate Degradation	Degradation/Utilization/Assimilation
PWY-6486	D-galacturonate degradation II	Sugar Acid Degradation	Carboxylate Degradation	Degradation/Utilization/Assimilation
GLUCARDEG-PWY	D-glucarate degradation I	Sugar Acid Degradation	Carboxylate Degradation	Degradation/Utilization/Assimilation
PWY-6499	D-glucarate degradation II	Sugar Acid Degradation	Carboxylate Degradation	Degradation/Utilization/Assimilation
PWY-6501	D-glucuronate degradation II	Sugar Acid Degradation	Carboxylate Degradation	Degradation/Utilization/Assimilation
KETOGLUCONMET-PWY	ketogluconate metabolism	Sugar Acid Degradation	Carboxylate Degradation	Degradation/Utilization/Assimilation
PWY0-1306	L-galactonate degradation	Sugar Acid Degradation	Carboxylate Degradation	Degradation/Utilization/Assimilation
PWY-7566	L-gulonate degradation	Sugar Acid Degradation	Carboxylate Degradation	Degradation/Utilization/Assimilation
IDNCAT-PWY	L-idonate degradation	Sugar Acid Degradation	Carboxylate Degradation	Degradation/Utilization/Assimilation
PWY-7516	L-lyxonate degradation	Sugar Acid Degradation	Carboxylate Degradation	Degradation/Utilization/Assimilation
PWY-7247	β-D-glucuronide and D-glucuronate degradation	Sugar Acid Degradation	Carboxylate Degradation	Degradation/Utilization/Assimilation
ACETATEUTIL-PWY	superpathway of acetate utilization and formation	superpathway of acetate utilization and formation	Carboxylate Degradation	Degradation/Utilization/Assimilation
P441-PWY	superpathway of N-acetylneuraminate degradation	superpathway of N-acetylneuraminate degradation	Carboxylate Degradation	Degradation/Utilization/Assimilation
12DICHLORETHDEG-PWY	1,2-dichloroethane degradation	1,2-dichloroethane degradation	Chlorinated Compound Degradation	Degradation/Utilization/Assimilation
PWY-7425	2-chloroacrylate degradation I	2-Chloroacrylate-Degradation	Chlorinated Compound Degradation	Degradation/Utilization/Assimilation
PWY-7428	2-chloroacrylate degradation II	2-Chloroacrylate-Degradation	Chlorinated Compound Degradation	Degradation/Utilization/Assimilation
PWY-5370	carbon tetrachloride degradation I	Carbon Tetrachloride Degradation	Chlorinated Compound Degradation	Degradation/Utilization/Assimilation
PWY-5372	carbon tetrachloride degradation II	Carbon Tetrachloride Degradation	Chlorinated Compound Degradation	Degradation/Utilization/Assimilation
GAMMAHEXCHLORDEG-PWY	γ-hexachlorocyclohexane degradation	gamma-hexachlorocyclohexane degradation	Chlorinated Compound Degradation	Degradation/Utilization/Assimilation
PCPDEG-PWY	pentachlorophenol degradation	pentachlorophenol degradation	Chlorinated Compound Degradation	Degradation/Utilization/Assimilation
PCEDEG-PWY	tetrachloroethene degradation	tetrachloroethene degradation	Chlorinated Compound Degradation	Degradation/Utilization/Assimilation
PWY-5499	vitamin B6 degradation	vitamin B6 degradation	Cofactor, Prosthetic Group, Electron Carrier Degradation	Degradation/Utilization/Assimilation
PWY-7308	acrylonitrile degradation I	Acrylonitrile Degradation	Degradation/Utilization/Assimilation - Other	Degradation/Utilization/Assimilation
PWY-7309	acrylonitrile degradation II	Acrylonitrile Degradation	Degradation/Utilization/Assimilation - Other	Degradation/Utilization/Assimilation
P344-PWY	superpathway of acrylonitrile degradation	Acrylonitrile Degradation	Degradation/Utilization/Assimilation - Other	Degradation/Utilization/Assimilation
P481-PWY	adamantanone degradation	adamantanone degradation	Degradation/Utilization/Assimilation - Other	Degradation/Utilization/Assimilation
P482-PWY	arsonoacetate degradation	arsonoacetate degradation	Degradation/Utilization/Assimilation - Other	Degradation/Utilization/Assimilation
PWY-1164	carbon disulfide oxidation I (anaerobic)	Carbon Disulfide Degradation	Degradation/Utilization/Assimilation - Other	Degradation/Utilization/Assimilation
PWY-5336	carbon disulfide oxidation II (aerobic)	Carbon Disulfide Degradation	Degradation/Utilization/Assimilation - Other	Degradation/Utilization/Assimilation
P401-PWY	cyanide degradation	cyanide degradation	Degradation/Utilization/Assimilation - Other	Degradation/Utilization/Assimilation
PWY-7582	mercaptosuccinate degradation	mercaptosuccinate degradation	Degradation/Utilization/Assimilation - Other	Degradation/Utilization/Assimilation
P181-PWY	nicotine degradation I (pyridine pathway)	Nicotine Degradation	Degradation/Utilization/Assimilation - Other	Degradation/Utilization/Assimilation
PWY-6993	nicotine degradation II (pyrrolidine pathway)	Nicotine Degradation	Degradation/Utilization/Assimilation - Other	Degradation/Utilization/Assimilation
PWY-7128	nicotine degradation III (VPP pathway)	Nicotine Degradation	Degradation/Utilization/Assimilation - Other	Degradation/Utilization/Assimilation
P201-PWY	nitroglycerin degradation	nitroglycerin degradation	Degradation/Utilization/Assimilation - Other	Degradation/Utilization/Assimilation
P621-PWY	nylon-6 oligomer degradation	nylon-6 oligomer degradation	Degradation/Utilization/Assimilation - Other	Degradation/Utilization/Assimilation
P221-PWY	octane oxidation	octane oxidation	Degradation/Utilization/Assimilation - Other	Degradation/Utilization/Assimilation
P581-PWY	thiocyanate degradation I	Thiocyanate Degradation	Degradation/Utilization/Assimilation - Other	Degradation/Utilization/Assimilation
PWY-743	thiocyanate degradation II	Thiocyanate Degradation	Degradation/Utilization/Assimilation - Other	Degradation/Utilization/Assimilation
ACETOACETATE-DEG-PWY	acetoacetate degradation (to acetyl CoA)	acetoacetate degradation (to acetyl CoA)	Fatty Acid and Lipid Degradation	Degradation/Utilization/Assimilation
PWY-5533	acetone degradation II (to acetoacetate)	Acetone Degradation	Fatty Acid and Lipid Degradation	Degradation/Utilization/Assimilation
FAO-PWY	fatty acid β-oxidation I	Fatty Acid Degradation	Fatty Acid and Lipid Degradation	Degradation/Utilization/Assimilation
PWY-5137	fatty acid β-oxidation III (unsaturated, odd number)	Fatty Acid Degradation	Fatty Acid and Lipid Degradation	Degradation/Utilization/Assimilation
PWY0-1337	oleate β-oxidation	Fatty Acid Degradation	Fatty Acid and Lipid Degradation	Degradation/Utilization/Assimilation
PWY-7367	phosphatidylcholine resynthesis via glycerophosphocholine	phosphatidylcholine resynthesis via glycerophosphocholine	Fatty Acid and Lipid Degradation	Degradation/Utilization/Assimilation
LIPASYN-PWY	phospholipases	phospholipases	Fatty Acid and Lipid Degradation	Degradation/Utilization/Assimilation
PWY-6944	androstenedione degradation	Steroid Degradation	Fatty Acid and Lipid Degradation	Degradation/Utilization/Assimilation
PWY-6945	cholesterol degradation to androstenedione I (cholesterol oxidase)	Steroid Degradation	Fatty Acid and Lipid Degradation	Degradation/Utilization/Assimilation
PWY-6946	cholesterol degradation to androstenedione II (cholesterol dehydrogenase)	Steroid Degradation	Fatty Acid and Lipid Degradation	Degradation/Utilization/Assimilation
PWY-6948	sitosterol degradation to androstenedione	Steroid Degradation	Fatty Acid and Lipid Degradation	Degradation/Utilization/Assimilation
PWY-6928	superpathway of cholesterol degradation I (cholesterol oxidase)	Steroid Degradation	Fatty Acid and Lipid Degradation	Degradation/Utilization/Assimilation
PWY-6947	superpathway of cholesterol degradation II (cholesterol dehydrogenase)	Steroid Degradation	Fatty Acid and Lipid Degradation	Degradation/Utilization/Assimilation
PWY-6937	superpathway of testosterone and androsterone degradation	Steroid Degradation	Fatty Acid and Lipid Degradation	Degradation/Utilization/Assimilation
PWY-6943	testosterone and androsterone degradation to androstendione	Steroid Degradation	Fatty Acid and Lipid Degradation	Degradation/Utilization/Assimilation
LIPAS-PWY	triacylglycerol degradation	triacylglycerol degradation	Fatty Acid and Lipid Degradation	Degradation/Utilization/Assimilation
PWY-6692	Fe(II) oxidation	Iron Metabolism	Inorganic Nutrient Metabolism	Degradation/Utilization/Assimilation
PWY-6591	manganese oxidation I	Manganese Oxidation	Inorganic Nutrient Metabolism	Degradation/Utilization/Assimilation
PWY-6592	manganese oxidation II	Manganese Oxidation	Inorganic Nutrient Metabolism	Degradation/Utilization/Assimilation
PWY-6964	ammonia assimilation cycle II	Nitrogen Compound Metabolism	Inorganic Nutrient Metabolism	Degradation/Utilization/Assimilation
AMMASSIM-PWY	ammonia assimilation cycle III	Nitrogen Compound Metabolism	Inorganic Nutrient Metabolism	Degradation/Utilization/Assimilation
AMMOXID-PWY	ammonia oxidation I (aerobic)	Nitrogen Compound Metabolism	Inorganic Nutrient Metabolism	Degradation/Utilization/Assimilation
P303-PWY	ammonia oxidation II (anaerobic)	Nitrogen Compound Metabolism	Inorganic Nutrient Metabolism	Degradation/Utilization/Assimilation
PWY-2242	ammonia oxidation III	Nitrogen Compound Metabolism	Inorganic Nutrient Metabolism	Degradation/Utilization/Assimilation
PWY-7082	ammonia oxidation IV (autotrophic ammonia oxidizers)	Nitrogen Compound Metabolism	Inorganic Nutrient Metabolism	Degradation/Utilization/Assimilation
CYANCAT-PWY	cyanate degradation	Nitrogen Compound Metabolism	Inorganic Nutrient Metabolism	Degradation/Utilization/Assimilation
PWY-7387	hypotaurine degradation	Nitrogen Compound Metabolism	Inorganic Nutrient Metabolism	Degradation/Utilization/Assimilation
DENITRIFICATION-PWY	nitrate reduction I (denitrification)	Nitrogen Compound Metabolism	Inorganic Nutrient Metabolism	Degradation/Utilization/Assimilation
PWY0-1321	nitrate reduction III (dissimilatory)	Nitrogen Compound Metabolism	Inorganic Nutrient Metabolism	Degradation/Utilization/Assimilation
PWY-5674	nitrate reduction IV (dissimilatory)	Nitrogen Compound Metabolism	Inorganic Nutrient Metabolism	Degradation/Utilization/Assimilation
PWY0-1581	nitrate reduction IX (dissimilatory)	Nitrogen Compound Metabolism	Inorganic Nutrient Metabolism	Degradation/Utilization/Assimilation
PWY-5675	nitrate reduction V (assimilatory)	Nitrogen Compound Metabolism	Inorganic Nutrient Metabolism	Degradation/Utilization/Assimilation
PWY490-3	nitrate reduction VI (assimilatory)	Nitrogen Compound Metabolism	Inorganic Nutrient Metabolism	Degradation/Utilization/Assimilation
PWY-6748	nitrate reduction VII (denitrification)	Nitrogen Compound Metabolism	Inorganic Nutrient Metabolism	Degradation/Utilization/Assimilation
PWY0-1352	nitrate reduction VIII (dissimilatory)	Nitrogen Compound Metabolism	Inorganic Nutrient Metabolism	Degradation/Utilization/Assimilation
PWY0-1584	nitrate reduction X (dissimilatory, periplasmic)	Nitrogen Compound Metabolism	Inorganic Nutrient Metabolism	Degradation/Utilization/Assimilation
PWY-7084	nitrifier denitrification	Nitrogen Compound Metabolism	Inorganic Nutrient Metabolism	Degradation/Utilization/Assimilation
N2FIX-PWY	nitrogen fixation I (ferredoxin)	Nitrogen Compound Metabolism	Inorganic Nutrient Metabolism	Degradation/Utilization/Assimilation
PWY-7576	nitrogen fixation II (flavodoxin)	Nitrogen Compound Metabolism	Inorganic Nutrient Metabolism	Degradation/Utilization/Assimilation
PWY-1541	superpathway of taurine degradation	Nitrogen Compound Metabolism	Inorganic Nutrient Metabolism	Degradation/Utilization/Assimilation
PWY-1263	taurine degradation I	Nitrogen Compound Metabolism	Inorganic Nutrient Metabolism	Degradation/Utilization/Assimilation
PWY-1264	taurine degradation II	Nitrogen Compound Metabolism	Inorganic Nutrient Metabolism	Degradation/Utilization/Assimilation
TAURINEDEG-PWY	taurine degradation III	Nitrogen Compound Metabolism	Inorganic Nutrient Metabolism	Degradation/Utilization/Assimilation
PWY0-981	taurine degradation IV	Nitrogen Compound Metabolism	Inorganic Nutrient Metabolism	Degradation/Utilization/Assimilation
PWY-4984	urea cycle	Nitrogen Compound Metabolism	Inorganic Nutrient Metabolism	Degradation/Utilization/Assimilation
PHOSPHONOTASE-PWY	2-aminoethylphosphonate degradation I	Phosphorus Compound Metabolism	Inorganic Nutrient Metabolism	Degradation/Utilization/Assimilation
PWY-6832	2-aminoethylphosphonate degradation II	Phosphorus Compound Metabolism	Inorganic Nutrient Metabolism	Degradation/Utilization/Assimilation
PWY-7447	2-aminoethylphosphonate degradation III	Phosphorus Compound Metabolism	Inorganic Nutrient Metabolism	Degradation/Utilization/Assimilation
PWY-5491	diethylphosphate degradation	Phosphorus Compound Metabolism	Inorganic Nutrient Metabolism	Degradation/Utilization/Assimilation
PWY0-1533	methylphosphonate degradation I	Phosphorus Compound Metabolism	Inorganic Nutrient Metabolism	Degradation/Utilization/Assimilation
PWY-7399	methylphosphonate degradation II	Phosphorus Compound Metabolism	Inorganic Nutrient Metabolism	Degradation/Utilization/Assimilation
PWY-6348	phosphate acquisition	Phosphorus Compound Metabolism	Inorganic Nutrient Metabolism	Degradation/Utilization/Assimilation
P483-PWY	phosphonoacetate degradation	Phosphorus Compound Metabolism	Inorganic Nutrient Metabolism	Degradation/Utilization/Assimilation
PWY-6932	selenate reduction	Selenium Metabolism	Inorganic Nutrient Metabolism	Degradation/Utilization/Assimilation
PWY-6642	(R)-cysteate degradation	Sulfur Compound Metabolism	Inorganic Nutrient Metabolism	Degradation/Utilization/Assimilation
PWY-7462	3,3'-disulfanediyldipropannoate degradation	Sulfur Compound Metabolism	Inorganic Nutrient Metabolism	Degradation/Utilization/Assimilation
PWY-7465	3,3'-thiodipropanoate degradation	Sulfur Compound Metabolism	Inorganic Nutrient Metabolism	Degradation/Utilization/Assimilation
PWY-6634	3-sulfopropanediol degradation	Sulfur Compound Metabolism	Inorganic Nutrient Metabolism	Degradation/Utilization/Assimilation
SO4ASSIM-PWY	assimilatory sulfate reduction I	Sulfur Compound Metabolism	Inorganic Nutrient Metabolism	Degradation/Utilization/Assimilation
SULFMETII-PWY	assimilatory sulfate reduction II	Sulfur Compound Metabolism	Inorganic Nutrient Metabolism	Degradation/Utilization/Assimilation
PWY-6683	assimilatory sulfate reduction III	Sulfur Compound Metabolism	Inorganic Nutrient Metabolism	Degradation/Utilization/Assimilation
PWY-6047	dimethyl sulfide degradation I	Sulfur Compound Metabolism	Inorganic Nutrient Metabolism	Degradation/Utilization/Assimilation
PWY-6059	dimethyl sulfide degradation II (oxidation)	Sulfur Compound Metabolism	Inorganic Nutrient Metabolism	Degradation/Utilization/Assimilation
PWY-6057	dimethyl sulfide degradation III (oxidation)	Sulfur Compound Metabolism	Inorganic Nutrient Metabolism	Degradation/Utilization/Assimilation
PWY-6058	dimethyl sulfone degradation	Sulfur Compound Metabolism	Inorganic Nutrient Metabolism	Degradation/Utilization/Assimilation
PWY-6050	dimethyl sulfoxide degradation	Sulfur Compound Metabolism	Inorganic Nutrient Metabolism	Degradation/Utilization/Assimilation
PWY-6046	dimethylsulfoniopropanoate degradation I (cleavage)	Sulfur Compound Metabolism	Inorganic Nutrient Metabolism	Degradation/Utilization/Assimilation
PWY-6056	dimethylsulfoniopropanoate degradation II (cleavage)	Sulfur Compound Metabolism	Inorganic Nutrient Metabolism	Degradation/Utilization/Assimilation
PWY-6052	dimethylsulfoniopropanoate degradation III (demethylation)	Sulfur Compound Metabolism	Inorganic Nutrient Metabolism	Degradation/Utilization/Assimilation
DISSULFRED-PWY	dissimilatory sulfate reduction I (to hydrogen sufide)	Sulfur Compound Metabolism	Inorganic Nutrient Metabolism	Degradation/Utilization/Assimilation
P224-PWY	dissimilatory sulfate reduction II (to thiosulfate)	Sulfur Compound Metabolism	Inorganic Nutrient Metabolism	Degradation/Utilization/Assimilation
PWY-6043	ethanedisulfonate degradation	Sulfur Compound Metabolism	Inorganic Nutrient Metabolism	Degradation/Utilization/Assimilation
PWY-6321	homotaurine degradation	Sulfur Compound Metabolism	Inorganic Nutrient Metabolism	Degradation/Utilization/Assimilation
PWY0-1534	hydrogen sulfide biosynthesis I	Sulfur Compound Metabolism	Inorganic Nutrient Metabolism	Degradation/Utilization/Assimilation
PWY-2601	isethionate degradation	Sulfur Compound Metabolism	Inorganic Nutrient Metabolism	Degradation/Utilization/Assimilation
PWY-6044	methanesulfonate degradation	Sulfur Compound Metabolism	Inorganic Nutrient Metabolism	Degradation/Utilization/Assimilation
PWY-5258	methanogenesis from dimethylsulfide	Sulfur Compound Metabolism	Inorganic Nutrient Metabolism	Degradation/Utilization/Assimilation
PWY-5260	methanogenesis from methylthiopropanoate	Sulfur Compound Metabolism	Inorganic Nutrient Metabolism	Degradation/Utilization/Assimilation
PWY-6048	methylthiopropanoate degradation I (cleavage)	Sulfur Compound Metabolism	Inorganic Nutrient Metabolism	Degradation/Utilization/Assimilation
PWY-6045	methylthiopropanonate degradation II (demethylation)	Sulfur Compound Metabolism	Inorganic Nutrient Metabolism	Degradation/Utilization/Assimilation
P222-PWY	sulfide oxidation I (sulfide-quinone reductase)	Sulfur Compound Metabolism	Inorganic Nutrient Metabolism	Degradation/Utilization/Assimilation
PWY-5274	sulfide oxidation II (sulfide dehydrogenase)	Sulfur Compound Metabolism	Inorganic Nutrient Metabolism	Degradation/Utilization/Assimilation
PWY-5285	sulfide oxidation III (persulfide dioxygenase)	Sulfur Compound Metabolism	Inorganic Nutrient Metabolism	Degradation/Utilization/Assimilation
PWY-5331	sulfide oxidation III (persulfide dioxygenase)	Sulfur Compound Metabolism	Inorganic Nutrient Metabolism	Degradation/Utilization/Assimilation
PWY-5207	sulfite oxidation I	Sulfur Compound Metabolism	Inorganic Nutrient Metabolism	Degradation/Utilization/Assimilation
PWY-5276	sulfite oxidation I	Sulfur Compound Metabolism	Inorganic Nutrient Metabolism	Degradation/Utilization/Assimilation
PWY-5279	sulfite oxidation II	Sulfur Compound Metabolism	Inorganic Nutrient Metabolism	Degradation/Utilization/Assimilation
PWY-5278	sulfite oxidation III	Sulfur Compound Metabolism	Inorganic Nutrient Metabolism	Degradation/Utilization/Assimilation
PWY-7457	sulfite oxidation V (SoeABC)	Sulfur Compound Metabolism	Inorganic Nutrient Metabolism	Degradation/Utilization/Assimilation
PWY-1281	sulfoacetaldehyde degradation I	Sulfur Compound Metabolism	Inorganic Nutrient Metabolism	Degradation/Utilization/Assimilation
PWY-5982	sulfoacetaldehyde degradation II	Sulfur Compound Metabolism	Inorganic Nutrient Metabolism	Degradation/Utilization/Assimilation
PWY-6718	sulfoacetaldehyde degradation III	Sulfur Compound Metabolism	Inorganic Nutrient Metabolism	Degradation/Utilization/Assimilation
PWY-6593	sulfoacetate degradation	Sulfur Compound Metabolism	Inorganic Nutrient Metabolism	Degradation/Utilization/Assimilation
PWY-6616	sulfolactate degradation I	Sulfur Compound Metabolism	Inorganic Nutrient Metabolism	Degradation/Utilization/Assimilation
PWY-6637	sulfolactate degradation II	Sulfur Compound Metabolism	Inorganic Nutrient Metabolism	Degradation/Utilization/Assimilation
PWY-6638	sulfolactate degradation III	Sulfur Compound Metabolism	Inorganic Nutrient Metabolism	Degradation/Utilization/Assimilation
P203-PWY	sulfur disproportionation I (anaerobic)	Sulfur Compound Metabolism	Inorganic Nutrient Metabolism	Degradation/Utilization/Assimilation
PWY-5302	sulfur disproportionation II (aerobic)	Sulfur Compound Metabolism	Inorganic Nutrient Metabolism	Degradation/Utilization/Assimilation
SULFUROX-PWY	sulfur oxidation I (aerobic)	Sulfur Compound Metabolism	Inorganic Nutrient Metabolism	Degradation/Utilization/Assimilation
FESULFOX-PWY	sulfur oxidation II (Fe+3-dependent)	Sulfur Compound Metabolism	Inorganic Nutrient Metabolism	Degradation/Utilization/Assimilation
PWY-6675	sulfur oxidation IV (intracellular sulfur)	Sulfur Compound Metabolism	Inorganic Nutrient Metabolism	Degradation/Utilization/Assimilation
PWY-5332	sulfur reduction I	Sulfur Compound Metabolism	Inorganic Nutrient Metabolism	Degradation/Utilization/Assimilation
PWY-5364	sulfur reduction II (via polysulfide)	Sulfur Compound Metabolism	Inorganic Nutrient Metabolism	Degradation/Utilization/Assimilation
PWY-6072	superpathway of dimethylsulfone degradation	Sulfur Compound Metabolism	Inorganic Nutrient Metabolism	Degradation/Utilization/Assimilation
PWY-6049	superpathway of dimethylsulfoniopropanoate degradation	Sulfur Compound Metabolism	Inorganic Nutrient Metabolism	Degradation/Utilization/Assimilation
SULFATE-CYS-PWY	superpathway of sulfate assimilation and cysteine biosynthesis	Sulfur Compound Metabolism	Inorganic Nutrient Metabolism	Degradation/Utilization/Assimilation
PWY-5294	superpathway of sulfide oxidation (Acidithiobacillus ferrooxidans)	Sulfur Compound Metabolism	Inorganic Nutrient Metabolism	Degradation/Utilization/Assimilation
PWY-6676	superpathway of sulfide oxidation (phototrophic sulfur bacteria)	Sulfur Compound Metabolism	Inorganic Nutrient Metabolism	Degradation/Utilization/Assimilation
PWY-5335	superpathway of sulfide oxidation (Starkeya novella)	Sulfur Compound Metabolism	Inorganic Nutrient Metabolism	Degradation/Utilization/Assimilation
PWY-6641	superpathway of sulfolactate degradation	Sulfur Compound Metabolism	Inorganic Nutrient Metabolism	Degradation/Utilization/Assimilation
PWY-5308	superpathway of sulfur metabolism (Desulfocapsa sulfoexigens)	Sulfur Compound Metabolism	Inorganic Nutrient Metabolism	Degradation/Utilization/Assimilation
PWY-5304	superpathway of sulfur oxidation (Acidianus ambivalens)	Sulfur Compound Metabolism	Inorganic Nutrient Metabolism	Degradation/Utilization/Assimilation
PWY-5360	superpathway of tetrathionate reduction (Salmonella typhimurium)	Sulfur Compound Metabolism	Inorganic Nutrient Metabolism	Degradation/Utilization/Assimilation
PWY-5306	superpathway of thiosulfate metabolism (Desulfovibrio sulfodismutans)	Sulfur Compound Metabolism	Inorganic Nutrient Metabolism	Degradation/Utilization/Assimilation
PWY-6327	tetrathionate oxidation	Sulfur Compound Metabolism	Inorganic Nutrient Metabolism	Degradation/Utilization/Assimilation
PWY-5358	tetrathionate reduction I (to thiosulfate)	Sulfur Compound Metabolism	Inorganic Nutrient Metabolism	Degradation/Utilization/Assimilation
PWY-5359	tetrathionate reductiuon II (to trithionate)	Sulfur Compound Metabolism	Inorganic Nutrient Metabolism	Degradation/Utilization/Assimilation
PWY-5277	thiosulfate disproportionation I (thiol-dependent)	Sulfur Compound Metabolism	Inorganic Nutrient Metabolism	Degradation/Utilization/Assimilation
PWY-5352	thiosulfate disproportionation II (cytochrome)	Sulfur Compound Metabolism	Inorganic Nutrient Metabolism	Degradation/Utilization/Assimilation
PWY-5350	thiosulfate disproportionation IV (rhodanese)	Sulfur Compound Metabolism	Inorganic Nutrient Metabolism	Degradation/Utilization/Assimilation
THIOSULFOX-PWY	thiosulfate oxidation I (to tetrathionate)	Sulfur Compound Metabolism	Inorganic Nutrient Metabolism	Degradation/Utilization/Assimilation
PWY-5303	thiosulfate oxidation II (via tetrathionate)	Sulfur Compound Metabolism	Inorganic Nutrient Metabolism	Degradation/Utilization/Assimilation
PWY-5296	thiosulfate oxidation III (multienzyme complex)	Sulfur Compound Metabolism	Inorganic Nutrient Metabolism	Degradation/Utilization/Assimilation
PWY-6677	thiosulfate oxidation IV (multienzyme complex)	Sulfur Compound Metabolism	Inorganic Nutrient Metabolism	Degradation/Utilization/Assimilation
ALKANEMONOX-PWY	two-component alkanesulfonate monooxygenase	Sulfur Compound Metabolism	Inorganic Nutrient Metabolism	Degradation/Utilization/Assimilation
PWY-5532	nucleoside and nucleotide degradation (archaea)	nucleoside and nucleotide degradation (archaea)	Nucleoside and Nucleotide Degradation	Degradation/Utilization/Assimilation
SALVADEHYPOX-PWY	adenosine nucleotides degradation II	Purine Nucleotide Degradation	Nucleoside and Nucleotide Degradation	Degradation/Utilization/Assimilation
PWY-6617	adenosine nucleotides degradation III	Purine Nucleotide Degradation	Nucleoside and Nucleotide Degradation	Degradation/Utilization/Assimilation
PWY-6608	guanosine nucleotides degradation III	Purine Nucleotide Degradation	Nucleoside and Nucleotide Degradation	Degradation/Utilization/Assimilation
PWY-5695	inosine 5'-phosphate degradation	Purine Nucleotide Degradation	Nucleoside and Nucleotide Degradation	Degradation/Utilization/Assimilation
PWY-6019	pseudouridine degradation	Purine Nucleotide Degradation	Nucleoside and Nucleotide Degradation	Degradation/Utilization/Assimilation
PWY-7179	purine deoxyribonucleosides degradation I	Purine Nucleotide Degradation	Nucleoside and Nucleotide Degradation	Degradation/Utilization/Assimilation
P164-PWY	purine nucleobases degradation I (anaerobic)	Purine Nucleotide Degradation	Nucleoside and Nucleotide Degradation	Degradation/Utilization/Assimilation
PWY-5497	purine nucleobases degradation II (anaerobic)	Purine Nucleotide Degradation	Nucleoside and Nucleotide Degradation	Degradation/Utilization/Assimilation
PWY-6353	purine nucleotides degradation II (aerobic)	Purine Nucleotide Degradation	Nucleoside and Nucleotide Degradation	Degradation/Utilization/Assimilation
PWY0-1296	purine ribonucleosides degradation	Purine Nucleotide Degradation	Nucleoside and Nucleotide Degradation	Degradation/Utilization/Assimilation
PWY-7181	pyrimidine deoxyribonucleosides degradation	Pyrimidine Nucleotide Degradation	Nucleoside and Nucleotide Degradation	Degradation/Utilization/Assimilation
PWY-7206	pyrimidine deoxyribonucleotides dephosphorylation	Pyrimidine Nucleotide Degradation	Nucleoside and Nucleotide Degradation	Degradation/Utilization/Assimilation
PWY0-1295	pyrimidine ribonucleosides degradation	Pyrimidine Nucleotide Degradation	Nucleoside and Nucleotide Degradation	Degradation/Utilization/Assimilation
PWY0-1298	superpathway of pyrimidine deoxyribonucleosides degradation	Pyrimidine Nucleotide Degradation	Nucleoside and Nucleotide Degradation	Degradation/Utilization/Assimilation
PWY-7209	superpathway of pyrimidine ribonucleosides degradation	Pyrimidine Nucleotide Degradation	Nucleoside and Nucleotide Degradation	Degradation/Utilization/Assimilation
PWY-6430	thymine degradation	Pyrimidine Nucleotide Degradation	Nucleoside and Nucleotide Degradation	Degradation/Utilization/Assimilation
PWY-6426	uracil degradation II (oxidative)	Pyrimidine Nucleotide Degradation	Nucleoside and Nucleotide Degradation	Degradation/Utilization/Assimilation
PWY0-1471	uracil degradation III	Pyrimidine Nucleotide Degradation	Nucleoside and Nucleotide Degradation	Degradation/Utilization/Assimilation
PWY-7185	UTP and CTP dephosphorylation I	Pyrimidine Nucleotide Degradation	Nucleoside and Nucleotide Degradation	Degradation/Utilization/Assimilation
PWY-7177	UTP and CTP dephosphorylation II	Pyrimidine Nucleotide Degradation	Nucleoside and Nucleotide Degradation	Degradation/Utilization/Assimilation
PWY-6754	S-methyl-5'-thioadenosine degradation I	S-methyl-5'-thioadenosine Degradation	Nucleoside and Nucleotide Degradation	Degradation/Utilization/Assimilation
PWY-6756	S-methyl-5'-thioadenosine degradation II	S-methyl-5'-thioadenosine Degradation	Nucleoside and Nucleotide Degradation	Degradation/Utilization/Assimilation
PWY-6753	S-methyl-5'-thioadenosine degradation III	S-methyl-5'-thioadenosine Degradation	Nucleoside and Nucleotide Degradation	Degradation/Utilization/Assimilation
PWY0-1391	S-methyl-5'-thioadenosine degradation IV	S-methyl-5'-thioadenosine Degradation	Nucleoside and Nucleotide Degradation	Degradation/Utilization/Assimilation
PWY-4361	S-methyl-5-thio-α-D-ribose 1-phosphate degradation I	S-methyl-5-thio-alpha-D-ribose 1-phosphate degradation	Nucleoside and Nucleotide Degradation	Degradation/Utilization/Assimilation
PWY-7174	S-methyl-5-thio-α-D-ribose 1-phosphate degradation II	S-methyl-5-thio-alpha-D-ribose 1-phosphate degradation	Nucleoside and Nucleotide Degradation	Degradation/Utilization/Assimilation
PWY0-1297	superpathway of purine deoxyribonucleosides degradation	superpathway of purine deoxyribonucleosides degradation	Nucleoside and Nucleotide Degradation	Degradation/Utilization/Assimilation
PWY-6341	guaiacylglycerol-β-guaiacyl ether degradation	guaiacylglycerol-beta-guaiacyl ether degradation	Polymeric Compound Degradation	Degradation/Utilization/Assimilation
PWY0-1546	muropeptide degradation	muropeptide degradation	Polymeric Compound Degradation	Degradation/Utilization/Assimilation
PWY-6821	k-carrageenan degradation	Polysaccharide Degradation	Polymeric Compound Degradation	Degradation/Utilization/Assimilation
PWY-6822	ι-carrageenan degradation	Polysaccharide Degradation	Polymeric Compound Degradation	Degradation/Utilization/Assimilation
PWY-6817	λ-carrageenan degradation	Polysaccharide Degradation	Polymeric Compound Degradation	Degradation/Utilization/Assimilation
PWY-6995	5-hydroxymethylfurfural degradation	5-hydroxymethylfurfural degradation	Secondary Metabolite Degradation	Degradation/Utilization/Assimilation
PWY-7652	echinocandin B degradation	Antibiotic degradation	Secondary Metabolite Degradation	Degradation/Utilization/Assimilation
PWY0-1569	autoinducer AI-2 degradation	autoinducer AI-2 degradation	Secondary Metabolite Degradation	Degradation/Utilization/Assimilation
PWY0-1527	curcumin degradation	curcumin degradation	Secondary Metabolite Degradation	Degradation/Utilization/Assimilation
PWY-6996	daidzin and daidzein degradation	Flavonoid Degradation	Secondary Metabolite Degradation	Degradation/Utilization/Assimilation
PWY-6011	amygdalin and prunasin degradation	Nitrogen Containing Secondary Compound Degradation	Secondary Metabolite Degradation	Degradation/Utilization/Assimilation
PWY-6538	caffeine degradation III (bacteria, via demethylation)	Nitrogen Containing Secondary Compound Degradation	Secondary Metabolite Degradation	Degradation/Utilization/Assimilation
PWY-6632	caffeine degradation IV (bacteria, via demethylation and oxidation)	Nitrogen Containing Secondary Compound Degradation	Secondary Metabolite Degradation	Degradation/Utilization/Assimilation
PWY-6633	caffeine degradation V (bacteria, via trimethylurate)	Nitrogen Containing Secondary Compound Degradation	Secondary Metabolite Degradation	Degradation/Utilization/Assimilation
NOPALINEDEG-PWY	nopaline degradation	Nitrogen Containing Secondary Compound Degradation	Secondary Metabolite Degradation	Degradation/Utilization/Assimilation
OCTOPINEDEG-PWY	octopine degradation	Nitrogen Containing Secondary Compound Degradation	Secondary Metabolite Degradation	Degradation/Utilization/Assimilation
PWY-6999	theophylline degradation	Nitrogen Containing Secondary Compound Degradation	Secondary Metabolite Degradation	Degradation/Utilization/Assimilation
PWY-6507	4-deoxy-L-threo-hex-4-enopyranuronate degradation	Sugar Derivative Degradation	Secondary Metabolite Degradation	Degradation/Utilization/Assimilation
PWY0-1261	anhydromuropeptides recycling I	Sugar Derivative Degradation	Secondary Metabolite Degradation	Degradation/Utilization/Assimilation
DARABITOLUTIL-PWY	D-arabitol degradation	Sugar Derivative Degradation	Secondary Metabolite Degradation	Degradation/Utilization/Assimilation
PWY-4101	D-sorbitol degradation I	Sugar Derivative Degradation	Secondary Metabolite Degradation	Degradation/Utilization/Assimilation
SORBDEG-PWY	D-sorbitol degradation II	Sugar Derivative Degradation	Secondary Metabolite Degradation	Degradation/Utilization/Assimilation
PWY0-521	fructoselysine and psicoselysine degradation	Sugar Derivative Degradation	Secondary Metabolite Degradation	Degradation/Utilization/Assimilation
GALACTITOLCAT-PWY	galactitol degradation	Sugar Derivative Degradation	Secondary Metabolite Degradation	Degradation/Utilization/Assimilation
MANNIDEG-PWY	mannitol degradation I	Sugar Derivative Degradation	Secondary Metabolite Degradation	Degradation/Utilization/Assimilation
PWY-7237	myo-, chiro- and scyllo-inositol degradation	Sugar Derivative Degradation	Secondary Metabolite Degradation	Degradation/Utilization/Assimilation
P562-PWY	myo-inositol degradation I	Sugar Derivative Degradation	Secondary Metabolite Degradation	Degradation/Utilization/Assimilation
PWY-7241	myo-inositol degradation II	Sugar Derivative Degradation	Secondary Metabolite Degradation	Degradation/Utilization/Assimilation
RIBITOLUTIL-PWY	ribitol degradation	Sugar Derivative Degradation	Secondary Metabolite Degradation	Degradation/Utilization/Assimilation
PWY-7446	sulfoquinovose degradation I	Sugar Derivative Degradation	Secondary Metabolite Degradation	Degradation/Utilization/Assimilation
HEXITOLDEGSUPER-PWY	superpathway of hexitol degradation (bacteria)	Sugar Derivative Degradation	Secondary Metabolite Degradation	Degradation/Utilization/Assimilation
PWY-6516	superpathway of microbial D-galacturonate and D-glucuronate degradation	Sugar Derivative Degradation	Secondary Metabolite Degradation	Degradation/Utilization/Assimilation
GLUCUROCAT-PWY	superpathway of β-D-glucuronosides degradation	Sugar Derivative Degradation	Secondary Metabolite Degradation	Degradation/Utilization/Assimilation
LARABITOLUTIL-PWY	xylitol degradation	Sugar Derivative Degradation	Secondary Metabolite Degradation	Degradation/Utilization/Assimilation
PWY-6989	(-)-camphor degradation	Terpenoid Degradation	Secondary Metabolite Degradation	Degradation/Utilization/Assimilation
P601-PWY	(+)-camphor degradation	Terpenoid Degradation	Secondary Metabolite Degradation	Degradation/Utilization/Assimilation
PWY-5922	(4R)-carveol and (4R)-dihydrocarveol degradation	Terpenoid Degradation	Secondary Metabolite Degradation	Degradation/Utilization/Assimilation
PWY-5927	(4S)-carveol and (4S)-dihydrocarveol degradation	Terpenoid Degradation	Secondary Metabolite Degradation	Degradation/Utilization/Assimilation
6-HYDROXYCINEOLE-DEGRADATION-PWY	1,8-cineole degradation	Terpenoid Degradation	Secondary Metabolite Degradation	Degradation/Utilization/Assimilation
PWY-6806	carotenoid cleavage	Terpenoid Degradation	Secondary Metabolite Degradation	Degradation/Utilization/Assimilation
PWY-6672	cis-genanyl-CoA degradation	Terpenoid Degradation	Secondary Metabolite Degradation	Degradation/Utilization/Assimilation
PWY-6670	citronellol degradation	Terpenoid Degradation	Secondary Metabolite Degradation	Degradation/Utilization/Assimilation
PWY-6412	ginsenoside degradation II	Terpenoid Degradation	Secondary Metabolite Degradation	Degradation/Utilization/Assimilation
PWY-5923	limonene degradation I (D-limonene)	Terpenoid Degradation	Secondary Metabolite Degradation	Degradation/Utilization/Assimilation
PWY-5924	limonene degradation II (L-limonene)	Terpenoid Degradation	Secondary Metabolite Degradation	Degradation/Utilization/Assimilation
PWY-6526	limonene degradation III (to perillate)	Terpenoid Degradation	Secondary Metabolite Degradation	Degradation/Utilization/Assimilation
PWY-7136	β myrcene degradation	Terpenoid Degradation	Secondary Metabolite Degradation	Degradation/Utilization/Assimilation
PWY0-1299	arginine dependent acid resistance	arginine dependent acid resistance	Acid Resistance	Detoxification
PWY-6828	linezolid resistance	linezolid resistance	Antibiotic Resistance	Detoxification
PWY-7096	triclosan resistance	triclosan resistance	Antibiotic Resistance	Detoxification
PWY-4621	arsenate detoxification II (glutaredoxin)	arsenate detoxification II (glutaredoxin)	Arsenate Detoxification	Detoxification
PWY-6421	arsenate detoxification III (mycothiol)	arsenate detoxification III (mycothiol)	Arsenate Detoxification	Detoxification
PWY-4521	arsenite oxidation I (respiratory)	arsenite oxidation I (respiratory)	Arsenate Detoxification	Detoxification
PWY-7429	arsenite oxidation II (respiratory)	arsenite oxidation II (respiratory)	Arsenate Detoxification	Detoxification
PWY-6646	fluoroacetate degradation	fluoroacetate degradation	fluoroacetate degradation	Detoxification
PWY-6997	furfural degradation	furfural degradation	furfural degradation	Detoxification
P641-PWY	phenylmercury acetate degradation	phenylmercury acetate degradation	Mercury Detoxification	Detoxification
PWY1G-1	mycothiol-mediated detoxification	mycothiol-mediated detoxification	mycothiol-mediated detoxification	Detoxification
PWY-6502	oxidized GTP and dGTP detoxification	oxidized GTP and dGTP detoxification	oxidized GTP and dGTP detoxification	Detoxification
PWY-2261	ascorbate glutathione cycle	ascorbate glutathione cycle	Reactive Oxygen Specie Degradation	Detoxification
DETOX1-PWY-1	reactive oxygen species degradation	reactive oxygen species degradation	Reactive Oxygen Specie Degradation	Detoxification
DETOX1-PWY	superoxide radicals degradation	superoxide radicals degradation	Reactive Oxygen Specie Degradation	Detoxification
PWY-6992	1,5-anhydrofructose degradation	1,5-anhydrofructose degradation	1,5-anhydrofructose degradation	Generation of Precursor Metabolite and Energy
PWY-6871	3-methylbutanol biosynthesis (engineered)	3-methylbutanol biosynthesis (engineered)	3-methylbutanol biosynthesis (engineered)	Generation of Precursor Metabolite and Energy
PWY-7102	bisabolene biosynthesis (engineered)	bisabolene biosynthesis (engineered)	bisabolene biosynthesis (engineered)	Generation of Precursor Metabolite and Energy
P301-PWY	galena oxidation	galena oxidation	Chemoautotrophic Energy Metabolism	Generation of Precursor Metabolite and Energy
P283-PWY	hydrogen oxidation I (aerobic)	Hydrogen Oxidation	Chemoautotrophic Energy Metabolism	Generation of Precursor Metabolite and Energy
PWY-5382	hydrogen oxidation II (aerobic, NAD)	Hydrogen Oxidation	Chemoautotrophic Energy Metabolism	Generation of Precursor Metabolite and Energy
PWY-6512	hydrogen oxidation III (anaerobic, NADP)	Hydrogen Oxidation	Chemoautotrophic Energy Metabolism	Generation of Precursor Metabolite and Energy
P282-PWY	nitrite oxidation	nitrite oxidation	Chemoautotrophic Energy Metabolism	Generation of Precursor Metabolite and Energy
PWY-3781	aerobic respiration I (cytochrome c)	aerobic respiration I (cytochrome c)	Electron Transfer	Generation of Precursor Metabolite and Energy
PWY0-1565	D-lactate to cytochrome bo oxidase electron transfer	D-lactate to cytochrome bo oxidase electron transfer	Electron Transfer	Generation of Precursor Metabolite and Energy
PWY0-1356	formate to dimethyl sulfoxide electron transfer	formate to dimethyl sulfoxide electron transfer	Electron Transfer	Generation of Precursor Metabolite and Energy
PWY0-1355	formate to trimethylamine N-oxide electron transfer	formate to trimethylamine N-oxide electron transfer	Electron Transfer	Generation of Precursor Metabolite and Energy
PWY0-1561	glycerol-3-phosphate to cytochrome bo oxidase electron transfer	glycerol-3-phosphate to cytochrome bo oxidase electron transfer	Electron Transfer	Generation of Precursor Metabolite and Energy
PWY0-1582	glycerol-3-phosphate to fumarate electron transfer	glycerol-3-phosphate to fumarate electron transfer	Electron Transfer	Generation of Precursor Metabolite and Energy
PWY0-1577	hydrogen to dimethyl sulfoxide electron transfer	hydrogen to dimethyl sulfoxide electron transfer	Electron Transfer	Generation of Precursor Metabolite and Energy
PWY0-1576	hydrogen to fumarate electron transfer	hydrogen to fumarate electron transfer	Electron Transfer	Generation of Precursor Metabolite and Energy
PWY0-1578	hydrogen to trimethylamine N-oxide electron transfer	hydrogen to trimethylamine N-oxide electron transfer	Electron Transfer	Generation of Precursor Metabolite and Energy
PWY0-1334	NADH to cytochrome bd oxidase electron transfer I	NADH to cytochrome bd oxidase electron transfer I	Electron Transfer	Generation of Precursor Metabolite and Energy
PWY0-1568	NADH to cytochrome bd oxidase electron transfer II	NADH to cytochrome bd oxidase electron transfer II	Electron Transfer	Generation of Precursor Metabolite and Energy
PWY0-1335	NADH to cytochrome bo oxidase electron transfer I	NADH to cytochrome bo oxidase electron transfer I	Electron Transfer	Generation of Precursor Metabolite and Energy
PWY0-1567	NADH to cytochrome bo oxidase electron transfer II	NADH to cytochrome bo oxidase electron transfer II	Electron Transfer	Generation of Precursor Metabolite and Energy
PWY0-1348	NADH to dimethyl sulfoxide electron transfer	NADH to dimethyl sulfoxide electron transfer	Electron Transfer	Generation of Precursor Metabolite and Energy
PWY0-1336	NADH to fumarate electron transfer	NADH to fumarate electron transfer	Electron Transfer	Generation of Precursor Metabolite and Energy
PWY0-1347	NADH to trimethylamine N-oxide electron transfer	NADH to trimethylamine N-oxide electron transfer	Electron Transfer	Generation of Precursor Metabolite and Energy
PWY-101	photosynthesis light reactions	photosynthesis light reactions	Electron Transfer	Generation of Precursor Metabolite and Energy
PWY0-1544	proline to cytochrome bo oxidase electron transfer	proline to cytochrome bo oxidase electron transfer	Electron Transfer	Generation of Precursor Metabolite and Energy
PWY-7545	pyruvate to cytochrome bd oxidase electron transfer	pyruvate to cytochrome bd oxidase electron transfer	Electron Transfer	Generation of Precursor Metabolite and Energy
PWY-7544	pyruvate to cytochrome bo oxidase electron transfer	pyruvate to cytochrome bo oxidase electron transfer	Electron Transfer	Generation of Precursor Metabolite and Energy
PWY0-1353	succinate to cytochrome bd oxidase electron transfer	succinate to cytochrome bd oxidase electron transfer	Electron Transfer	Generation of Precursor Metabolite and Energy
PWY0-1329	succinate to cytochrome bo oxidase electron transfer	succinate to cytochrome bo oxidase electron transfer	Electron Transfer	Generation of Precursor Metabolite and Energy
PWY-7126	ethylene biosynthesis IV (engineered)	ethylene biosynthesis IV (engineered)	ethylene biosynthesis IV (engineered)	Generation of Precursor Metabolite and Energy
PWY-7178	ethylene glycol biosynthesis (engineered)	ethylene glycol biosynthesis (engineered)	ethylene glycol biosynthesis (engineered)	Generation of Precursor Metabolite and Energy
PWY-5741	ethylmalonyl-CoA pathway	ethylmalonyl-CoA pathway	ethylmalonyl-CoA pathway	Generation of Precursor Metabolite and Energy
PWY-7402	benzoate fermentation (to acetate and cyclohexane carboxylate)	benzoate fermentation (to acetate and cyclohexane carboxylate)	Fermentation	Generation of Precursor Metabolite and Energy
PWY-7401	crotonate fermentation (to acetate and cyclohexane carboxylate)	crotonate fermentation (to acetate and cyclohexane carboxylate)	Fermentation	Generation of Precursor Metabolite and Energy
P122-PWY	heterolactic fermentation	Fermentation of Pyruvate	Fermentation	Generation of Precursor Metabolite and Energy
FERMENTATION-PWY	mixed acid fermentation	Fermentation of Pyruvate	Fermentation	Generation of Precursor Metabolite and Energy
PWY-5938	pyruvate fermentation to (R)-acetoin I	Fermentation of Pyruvate	Fermentation	Generation of Precursor Metabolite and Energy
PWY-5939	pyruvate fermentation to (R)-acetoin II	Fermentation of Pyruvate	Fermentation	Generation of Precursor Metabolite and Energy
PWY-6389	pyruvate fermentation to (S)-acetoin	Fermentation of Pyruvate	Fermentation	Generation of Precursor Metabolite and Energy
PWY-5481	pyruvate fermentation to (S)-lactate	Fermentation of Pyruvate	Fermentation	Generation of Precursor Metabolite and Energy
PWY3O-440	pyruvate fermentation to acetoin III	Fermentation of Pyruvate	Fermentation	Generation of Precursor Metabolite and Energy
PWY-6588	pyruvate fermentation to acetone	Fermentation of Pyruvate	Fermentation	Generation of Precursor Metabolite and Energy
CENTFERM-PWY	pyruvate fermentation to butanoate	Fermentation of Pyruvate	Fermentation	Generation of Precursor Metabolite and Energy
PWY-6583	pyruvate fermentation to butanol I	Fermentation of Pyruvate	Fermentation	Generation of Precursor Metabolite and Energy
PWY-6883	pyruvate fermentation to butanol II (engineered)	Fermentation of Pyruvate	Fermentation	Generation of Precursor Metabolite and Energy
PWY-5480	pyruvate fermentation to ethanol I	Fermentation of Pyruvate	Fermentation	Generation of Precursor Metabolite and Energy
PWY-5486	pyruvate fermentation to ethanol II	Fermentation of Pyruvate	Fermentation	Generation of Precursor Metabolite and Energy
PWY-6587	pyruvate fermentation to ethanol III	Fermentation of Pyruvate	Fermentation	Generation of Precursor Metabolite and Energy
PWY-6863	pyruvate fermentation to hexanol (engineered)	Fermentation of Pyruvate	Fermentation	Generation of Precursor Metabolite and Energy
PWY-7111	pyruvate fermentation to isobutanol (engineered)	Fermentation of Pyruvate	Fermentation	Generation of Precursor Metabolite and Energy
P108-PWY	pyruvate fermentation to propanoate I	Fermentation of Pyruvate	Fermentation	Generation of Precursor Metabolite and Energy
PWY-5494	pyruvate fermentation to propanoate II (acrylate pathway)	Fermentation of Pyruvate	Fermentation	Generation of Precursor Metabolite and Energy
PWY-6604	superpathway of Clostridium acetobutylicum acidogenic and solventogenic fermentation	Fermentation of Pyruvate	Fermentation	Generation of Precursor Metabolite and Energy
PWY-6590	superpathway of Clostridium acetobutylicum acidogenic fermentation	Fermentation of Pyruvate	Fermentation	Generation of Precursor Metabolite and Energy
PWY-6594	superpathway of Clostridium acetobutylicum solventogenic fermentation	Fermentation of Pyruvate	Fermentation	Generation of Precursor Metabolite and Energy
PWY-5951	(R,R)-butanediol biosynthesis	Fermentation to Alcohols	Fermentation	Generation of Precursor Metabolite and Energy
PWY-6390	(S,S)-butanediol biosynthesis	Fermentation to Alcohols	Fermentation	Generation of Precursor Metabolite and Energy
PWY-7541	1,2-propanediol biosynthesis from lactate (engineered)	Fermentation to Alcohols	Fermentation	Generation of Precursor Metabolite and Energy
PWY-7385	1,3-propanediol biosynthesis (engineered)	Fermentation to Alcohols	Fermentation	Generation of Precursor Metabolite and Energy
PWY-6886	1-butanol autotrophic biosynthesis (engineered)	Fermentation to Alcohols	Fermentation	Generation of Precursor Metabolite and Energy
PWY-7396	butanol and isobutanol biosynthesis (engineered)	Fermentation to Alcohols	Fermentation	Generation of Precursor Metabolite and Energy
PWY-7003	glycerol degradation to butanol	Fermentation to Alcohols	Fermentation	Generation of Precursor Metabolite and Energy
PWY-6391	meso-butanediol biosynthesis I	Fermentation to Alcohols	Fermentation	Generation of Precursor Metabolite and Energy
PWY-6392	meso-butanediol biosynthesis II	Fermentation to Alcohols	Fermentation	Generation of Precursor Metabolite and Energy
P125-PWY	superpathway of (R,R)-butanediol biosynthesis	Fermentation to Alcohols	Fermentation	Generation of Precursor Metabolite and Energy
PWY-6396	superpathway of 2,3-butanediol biosynthesis	Fermentation to Alcohols	Fermentation	Generation of Precursor Metabolite and Energy
PWY-5676	acetyl-CoA fermentation to butanoate II	Fermentation to Short-Chain Fatty Acids	Fermentation	Generation of Precursor Metabolite and Energy
PWY-804	glycolate degradation II	Fermentation to Short-Chain Fatty Acids	Fermentation	Generation of Precursor Metabolite and Energy
ANAEROFRUCAT-PWY	homolactic fermentation	Fermentation to Short-Chain Fatty Acids	Fermentation	Generation of Precursor Metabolite and Energy
PWY-5677	succinate fermentation to butanoate	Fermentation to Short-Chain Fatty Acids	Fermentation	Generation of Precursor Metabolite and Energy
GLYCOLYSIS	glycolysis I (from glucose 6-phosphate)	glycolysis I (from glucose 6-phosphate)	Glycolysis	Generation of Precursor Metabolite and Energy
PWY-5484	glycolysis II (from fructose 6-phosphate)	glycolysis II (from fructose 6-phosphate)	Glycolysis	Generation of Precursor Metabolite and Energy
ANAGLYCOLYSIS-PWY	glycolysis III (from glucose)	glycolysis III (from glucose)	Glycolysis	Generation of Precursor Metabolite and Energy
P341-PWY	glycolysis V (Pyrococcus)	glycolysis V (Pyrococcus)	Glycolysis	Generation of Precursor Metabolite and Energy
GLYOXYLATE-BYPASS	glyoxylate cycle	glyoxylate cycle	glyoxylate cycle	Generation of Precursor Metabolite and Energy
PWY-6744	hydrogen production I	hydrogen production I	Hydrogen Production	Generation of Precursor Metabolite and Energy
PWY-6758	hydrogen production II	hydrogen production II	Hydrogen Production	Generation of Precursor Metabolite and Energy
PWY-6759	hydrogen production III	hydrogen production III	Hydrogen Production	Generation of Precursor Metabolite and Energy
PWY-6765	hydrogen production IV	hydrogen production IV	Hydrogen Production	Generation of Precursor Metabolite and Energy
PWY-6772	hydrogen production V	hydrogen production V	Hydrogen Production	Generation of Precursor Metabolite and Energy
PWY-6780	hydrogen production VI	hydrogen production VI	Hydrogen Production	Generation of Precursor Metabolite and Energy
PWY-6785	hydrogen production VIII	hydrogen production VIII	Hydrogen Production	Generation of Precursor Metabolite and Energy
PWY-6751	superpathway of hydrogen production	superpathway of hydrogen production	Hydrogen Production	Generation of Precursor Metabolite and Energy
PWY-6876	isopropanol biosynthesis (engineered)	isopropanol biosynthesis (engineered)	isopropanol biosynthesis (engineered)	Generation of Precursor Metabolite and Energy
PWY-5197	lactate biosynthesis (archaea)	lactate biosynthesis (archaea)	lactate biosynthesis (archaea)	Generation of Precursor Metabolite and Energy
PWY-6873	long chain fatty acid ester synthesis (engineered)	long chain fatty acid ester synthesis (engineered)	long chain fatty acid ester synthesis (engineered)	Generation of Precursor Metabolite and Energy
PWY-7007	methyl ketone biosynthesis (engineered)	methyl ketone biosynthesis (engineered)	methyl ketone biosynthesis (engineered)	Generation of Precursor Metabolite and Energy
PWY-6728	methylaspartate cycle	methylaspartate cycle	methylaspartate cycle	Generation of Precursor Metabolite and Energy
PWY-6938	NADH repair	NADH repair	NADH repair	Generation of Precursor Metabolite and Energy
PENTOSE-P-PWY	pentose phosphate pathway	pentose phosphate pathway	Pentose Phosphate Pathways	Generation of Precursor Metabolite and Energy
NONOXIPENT-PWY	pentose phosphate pathway (non-oxidative branch)	pentose phosphate pathway (non-oxidative branch)	Pentose Phosphate Pathways	Generation of Precursor Metabolite and Energy
OXIDATIVEPENT-PWY	pentose phosphate pathway (oxidative branch) I	pentose phosphate pathway (oxidative branch) I	Pentose Phosphate Pathways	Generation of Precursor Metabolite and Energy
P21-PWY	pentose phosphate pathway (partial)	pentose phosphate pathway (partial)	Pentose Phosphate Pathways	Generation of Precursor Metabolite and Energy
PHOTOALL-PWY	oxygenic photosynthesis	oxygenic photosynthesis	Photosynthesis	Generation of Precursor Metabolite and Energy
PWY-181	photorespiration	photorespiration	Photosynthesis	Generation of Precursor Metabolite and Energy
PWY-5084	2-oxoglutarate decarboxylation to succinyl-CoA	2-oxoglutarate decarboxylation to succinyl-CoA	Respiration	Generation of Precursor Metabolite and Energy
PWY-5046	2-oxoisovalerate decarboxylation to isobutanoyl-CoA	2-oxoisovalerate decarboxylation to isobutanoyl-CoA	Respiration	Generation of Precursor Metabolite and Energy
PWY-4601	arsenate reduction (respiratory)	Anaerobic Respiration	Respiration	Generation of Precursor Metabolite and Energy
PWY-6529	chlorate reduction	Anaerobic Respiration	Respiration	Generation of Precursor Metabolite and Energy
METH-ACETATE-PWY	methanogenesis from acetate	Anaerobic Respiration	Respiration	Generation of Precursor Metabolite and Energy
PWY-5248	methanogenesis from dimethylamine	Anaerobic Respiration	Respiration	Generation of Precursor Metabolite and Energy
METHANOGENESIS-PWY	methanogenesis from H2 and CO2	Anaerobic Respiration	Respiration	Generation of Precursor Metabolite and Energy
PWY-5259	methanogenesis from methanethiol	Anaerobic Respiration	Respiration	Generation of Precursor Metabolite and Energy
PWY-5247	methanogenesis from methylamine	Anaerobic Respiration	Respiration	Generation of Precursor Metabolite and Energy
PWY-5261	methanogenesis from tetramethylammonium	Anaerobic Respiration	Respiration	Generation of Precursor Metabolite and Energy
PWY-5250	methanogenesis from trimethylamine	Anaerobic Respiration	Respiration	Generation of Precursor Metabolite and Energy
PWY-5209	methyl-coenzyme M oxidation to CO2	Anaerobic Respiration	Respiration	Generation of Precursor Metabolite and Energy
METHFORM-PWY	methyl-coenzyme M reduction to methane	Anaerobic Respiration	Respiration	Generation of Precursor Metabolite and Energy
PWY-6530	perchlorate reduction	Anaerobic Respiration	Respiration	Generation of Precursor Metabolite and Energy
PWY-6830	superpathway of methanogenesis	Anaerobic Respiration	Respiration	Generation of Precursor Metabolite and Energy
PWY0-1517	sedoheptulose bisphosphate bypass	sedoheptulose bisphosphate bypass	sedoheptulose bisphosphate bypass	Generation of Precursor Metabolite and Energy
GLYCOLYSIS-E-D	superpathway of glycolysis and the Entner-Doudoroff pathway	superpathway of glycolysis and the Entner-Doudoroff pathway	superpathway of glycolysis and the Entner-Doudoroff pathway	Generation of Precursor Metabolite and Energy
GLYCOLYSIS-TCA-GLYOX-BYPASS	superpathway of glycolysis, pyruvate dehydrogenase, TCA, and glyoxylate bypass	superpathway of glycolysis, pyruvate dehydrogenase, TCA, and glyoxylate bypass	superpathway of glycolysis, pyruvate dehydrogenase, TCA, and glyoxylate bypass	Generation of Precursor Metabolite and Energy
PWY-5913	partial TCA cycle (obligate autotrophs)	partial TCA cycle (obligate autotrophs)	TCA cycle	Generation of Precursor Metabolite and Energy
TCA-GLYOX-BYPASS	superpathway of glyoxylate bypass and TCA	superpathway of glyoxylate bypass and TCA	TCA cycle	Generation of Precursor Metabolite and Energy
TCA	TCA cycle I (prokaryotic)	TCA cycle I (prokaryotic)	TCA cycle	Generation of Precursor Metabolite and Energy
P105-PWY	TCA cycle IV (2-oxoglutarate decarboxylase)	TCA cycle IV (2-oxoglutarate decarboxylase)	TCA cycle	Generation of Precursor Metabolite and Energy
PWY-6969	TCA cycle V (2-oxoglutarate:ferredoxin oxidoreductase)	TCA cycle V (2-oxoglutarate:ferredoxin oxidoreductase)	TCA cycle	Generation of Precursor Metabolite and Energy
PWY-7254	TCA cycle VII (acetate-producers)	TCA cycle VII (acetate-producers)	TCA cycle	Generation of Precursor Metabolite and Energy
REDCITCYC	TCA cycle VIII (helicobacter)	TCA cycle VIII (Helicobacter)	TCA cycle	Generation of Precursor Metabolite and Energy
PWY-7037	protein O-glycosylation (Neisseria)	Protein Glycosylation	Glycan Biosynthesis	Glycan Pathways
PWY0-1554	5-(carboxymethoxy)uridine biosynthesis	5-(carboxymethoxy)uridine biosynthesis	Nucleic Acid Processing	Macromolecule Modification
PWY-7286	7-(3-amino-3-carboxypropyl)-wyosine biosynthesis	7-(3-amino-3-carboxypropyl)-wyosine biosynthesis	Nucleic Acid Processing	Macromolecule Modification
PWY-6711	archaeosine biosynthesis I	archaeosine biosynthesis I	Nucleic Acid Processing	Macromolecule Modification
PWY-7285	methylwyosine biosynthesis	methylwyosine biosynthesis	Nucleic Acid Processing	Macromolecule Modification
PWY-6700	queuosine biosynthesis	queuosine biosynthesis	Nucleic Acid Processing	Macromolecule Modification
PWY0-1479	tRNA processing	tRNA processing	Nucleic Acid Processing	Macromolecule Modification
PWY0-781	aspartate superpathway	Superpathways	Superpathways	Superpathways
BRANCHED-CHAIN-AA-SYN-PWY	superpathway of branched amino acid biosynthesis	Superpathways	Superpathways	Superpathways
ALL-CHORISMATE-PWY	superpathway of chorismate metabolism	Superpathways	Superpathways	Superpathways
GLUCARGALACTSUPER-PWY	superpathway of D-glucarate and D-galactarate degradation	Superpathways	Superpathways	Superpathways
FUC-RHAMCAT-PWY	superpathway of fucose and rhamnose degradation	Superpathways	Superpathways	Superpathways
GALACT-GLUCUROCAT-PWY	superpathway of hexuronide and hexuronate degradation	Superpathways	Superpathways	Superpathways
PRPP-PWY	superpathway of histidine, purine, and pyrimidine biosynthesis	Superpathways	Superpathways	Superpathways
MET-SAM-PWY	superpathway of S-adenosyl-L-methionine biosynthesis	Superpathways	Superpathways	Superpathways
PWY-3621	γ-butyrobetaine degradation	Superpathways	Superpathways	Superpathways
